# Supplementary material for: catena-Poly[[[dibromidocadmium]-μ2-1,1′-(butane-1,4-di­yl)bis­(pyridinium-4-carboxyl­ate)] monohydrate]
Source: Acta Crystallogr Sect E Struct Rep Online. 2011 May 7;67(Pt 6):m729. doi: 10.1107/S160053681101662X (PMC3120531; doi:10.1107/S160053681101662X)
Supplement: Supplementary file 1 [file e-67-0m729-sup1.cif]

##############################################################################
#                                                                            #
# This CIF contains the data in a paper accepted for publication in          #
# Acta Crystallographica Section E. It conforms to the requirements of       #
# Notes for Authors for Acta Crystallographica Section E, and has been       #
# peer reviewed under the auspices of the IUCr Commission on Journals.       #
#                                                                            #
# Full details of the Crystallographic Information File format               #
# are given in the paper "The Crystallographic Information File (CIF):       #
# a New Standard Archive File for Crystallography" by S. R. Hall, F. H.      #
# Allen and I. D. Brown [Acta Cryst. (1991), A47, 655-685].                  #
#                                                                            #
# The current version of the core CIF dictionary is obtainable from          #
# ftp://ftp.iucr.org/pub/cif_core.dic.                                       #
#                                                                            #
# Software is freely available for graphical display of the structure(s)     #
# in this CIF. For information consult the CIF software page                 #
# http://www.iucr.org/resources/cif/software.                                #
#                                                                            #
# This file may be used for bona fide research purposes within the           #
# scientific community so long as proper attribution is given to the journal # 
# article from which it was obtained.                                        #
#                                                                            #
##############################################################################
data_global
_audit_creation_method     'SHELXL97'
_journal_date_recd_electronic     2011-04-26
_journal_date_accepted     2011-05-03
_journal_name_full     'Acta Crystallographica, Section E'
_journal_year     2011
_journal_volume     67
_journal_issue      6
_journal_page_first     m729
_journal_page_last     m729
_journal_paper_category     QM
_journal_coeditor_code     HY2426
_publ_contact_author_name     'Ruizhan Chen'
_publ_contact_author_address
;
College of Chemistry
Changchun Normal University
Changchun 130032
People's Republic of China
;
_publ_contact_author_email     rzchen2011@yahoo.cn
_publ_contact_author_fax     +86-431-86168228
_publ_contact_author_phone     +86-431-86168228
_publ_section_title
;\
<i>catena</i>-Poly[[[dibromidocadmium]-\m-1,1'-(butane-1,4-\
diyl)bis(pyridinium-4-carboxylate)] monohydrate]
;
loop_
    _publ_author_name
    _publ_author_address
    'Feijun Guo'
;
The Institute of Higher Education
Changchun Normal University
Changchun 130032
People's Republic of China
;
    'Yuan Li'
;
College of Chemistry
Changchun Normal University
Changchun 130032
People's Republic of China
;
    'Simin Yang'
;
College of Chemistry
Changchun Normal University
Changchun 130032
People's Republic of China
;
    'Ruizhan Chen'
;
College of Chemistry
Changchun Normal University
Changchun 130032
People's Republic of China
;
data_I
_audit_creation_method     SHELXL-97
_chemical_name_systematic
;
<i>catena</i>-Poly[[[dibromidocadmium]-\m-1,1'-(butane-1,4-
diyl)bis(pyridinium-4-carboxylate)] monohydrate]
;
_chemical_name_common     ?
_chemical_formula_moiety     'C16 H16 Br2 Cd N2 O4, H2 O'
_chemical_formula_sum     'C16 H18 Br2 Cd N2 O5'
_chemical_formula_iupac     '[Cd Br2 (C16 H16 N2 O4)], H2 O'
_chemical_formula_weight     590.53
_chemical_melting_point     ?
_symmetry_cell_setting     triclinic
_symmetry_space_group_name_H-M     'P -1'
_symmetry_space_group_name_Hall     '-P 1'
loop_
    _symmetry_equiv_pos_as_xyz
    'x, y, z'
    '-x, -y, -z'
_cell_length_a     7.6529(5)
_cell_length_b     9.3969(6)
_cell_length_c     14.0198(9)
_cell_angle_alpha     74.4100(10)
_cell_angle_beta     87.060(2)
_cell_angle_gamma     71.5810(10)
_cell_volume     920.75(10)
_cell_formula_units_Z     2
_cell_measurement_reflns_used     3238
_cell_measurement_theta_min     1.51
_cell_measurement_theta_max     26.15
_cell_measurement_temperature     296(2)
_exptl_crystal_description     block
_exptl_crystal_colour     colorless
_exptl_crystal_size_max     0.20
_exptl_crystal_size_mid     0.17
_exptl_crystal_size_min     0.16
_exptl_crystal_density_diffrn     2.130
_exptl_crystal_density_meas     ?
_exptl_crystal_density_method     'not measured'
_exptl_crystal_F_000     572
_exptl_absorpt_coefficient_mu     5.556
_exptl_absorpt_correction_type     multi-scan
_exptl_absorpt_process_details     '(SADABS; Sheldrick, 1996)'
_exptl_absorpt_correction_T_min     0.34
_exptl_absorpt_correction_T_max     0.41
_exptl_special_details
;
;
_diffrn_ambient_temperature     296(2)
_diffrn_radiation_type     MoK\a
_diffrn_radiation_wavelength     0.71073
_diffrn_radiation_source     'fine-focus sealed tube'
_diffrn_radiation_monochromator     graphite
_diffrn_measurement_device_type     'Bruker APEX CCD'
_diffrn_measurement_method     '\f and \w'
_diffrn_detector_area_resol_mean     ?
_diffrn_reflns_number     5114
_diffrn_reflns_av_R_equivalents     0.0125
_diffrn_reflns_av_sigmaI/netI     0.0262
_diffrn_reflns_theta_min     1.51
_diffrn_reflns_theta_max     26.15
_diffrn_reflns_theta_full     25.00
_diffrn_measured_fraction_theta_max     0.975
_diffrn_measured_fraction_theta_full     0.983
_diffrn_reflns_limit_h_min     -9
_diffrn_reflns_limit_h_max     9
_diffrn_reflns_limit_k_min     -7
_diffrn_reflns_limit_k_max     11
_diffrn_reflns_limit_l_min     -17
_diffrn_reflns_limit_l_max     17
_diffrn_standards_number     ?
_diffrn_standards_interval_count     ?
_diffrn_standards_interval_time     ?
_diffrn_standards_decay_%     ?
_refine_special_details
;
;
_reflns_number_total     3600
_reflns_number_gt     3238
_reflns_threshold_expression     I>2\s(I)
_refine_ls_structure_factor_coef     Fsqd
_refine_ls_matrix_type     full
_refine_ls_R_factor_all     0.0460
_refine_ls_R_factor_gt     0.0416
_refine_ls_wR_factor_gt     0.1154
_refine_ls_wR_factor_ref     0.1181
_refine_ls_goodness_of_fit_ref     1.082
_refine_ls_restrained_S_all     1.082
_refine_ls_number_reflns     3600
_refine_ls_number_parameters     241
_refine_ls_number_restraints     4
_refine_ls_hydrogen_treatment     mixed
_refine_ls_weighting_scheme     calc
_refine_ls_weighting_details
         'calc w=1/[\s^2^(Fo^2^)+(0.0524P)^2^+9.2463P] where P=(Fo^2^+2Fc^2^)/3'
_atom_sites_solution_hydrogens     geom
_atom_sites_solution_primary     patterson
_atom_sites_solution_secondary     difmap
_refine_ls_shift/su_max     0.001
_refine_ls_shift/su_mean     0.000
_refine_diff_density_max     1.451
_refine_diff_density_min     -2.107
_refine_ls_extinction_method     none
_refine_ls_extinction_coef     ?
loop_
    _atom_type_symbol
    _atom_type_description
    _atom_type_scat_dispersion_real
    _atom_type_scat_dispersion_imag
    _atom_type_scat_source
    'C' 'C' 0.0033 0.0016
                         'International Tables Vol C Tables 4.2.6.8 and 6.1.1.4'
    'H' 'H' 0.0000 0.0000
                         'International Tables Vol C Tables 4.2.6.8 and 6.1.1.4'
    'N' 'N' 0.0061 0.0033
                         'International Tables Vol C Tables 4.2.6.8 and 6.1.1.4'
    'O' 'O' 0.0106 0.0060
                         'International Tables Vol C Tables 4.2.6.8 and 6.1.1.4'
    'Br' 'Br' -0.2901 2.4595
                         'International Tables Vol C Tables 4.2.6.8 and 6.1.1.4'
    'Cd' 'Cd' -0.8075 1.2024
                         'International Tables Vol C Tables 4.2.6.8 and 6.1.1.4'
_computing_data_collection     'SMART (Bruker, 2007)'
_computing_cell_refinement     'SAINT (Bruker, 2007)'
_computing_data_reduction     'SAINT (Bruker, 2007)'
_computing_structure_solution     'SHELXS97 (Sheldrick, 2008)'
_computing_structure_refinement     'SHELXL97 (Sheldrick, 2008)'
_computing_molecular_graphics
                     'SHELXTL (Sheldrick, 2008) and DIAMOND (Brandenburg, 1999)'
_computing_publication_material     'SHELXTL (Sheldrick, 2008)'
loop_
    _atom_site_type_symbol
    _atom_site_label
    _atom_site_fract_x
    _atom_site_fract_y
    _atom_site_fract_z
    _atom_site_U_iso_or_equiv
    _atom_site_adp_type
    _atom_site_calc_flag
    _atom_site_refinement_flags
    _atom_site_occupancy
    _atom_site_symmetry_multiplicity
    _atom_site_disorder_assembly
    _atom_site_disorder_group
    Cd Cd1 0.47375(5) 1.16457(5) 0.24196(3) 0.01263(13) Uani d U 1 1 . .
    C C1 0.7499(8) 0.9542(7) 0.3709(4) 0.0134(11) Uani d . 1 1 . .
    C C2 1.1656(8) 0.6169(7) 0.4914(4) 0.0131(11) Uani d . 1 1 . .
    H H4 1.2521 0.5317 0.4764 0.016 Uiso calc R 1 1 . .
    C C3 1.0287(8) 0.7160(7) 0.4228(4) 0.0149(11) Uani d . 1 1 . .
    H H3 1.0244 0.6995 0.3606 0.018 Uiso calc R 1 1 . .
    C C4 0.8966(8) 0.8412(7) 0.4467(4) 0.0130(11) Uani d . 1 1 . .
    C C5 0.9054(8) 0.8616(7) 0.5403(4) 0.0142(11) Uani d . 1 1 . .
    H H6 0.8164 0.9424 0.5585 0.017 Uiso calc R 1 1 . .
    C C6 1.0467(8) 0.7616(6) 0.6065(4) 0.0129(11) Uani d . 1 1 . .
    H H5 1.0537 0.7760 0.6691 0.015 Uiso calc R 1 1 . .
    C C7 1.3272(8) 0.5417(7) 0.6535(4) 0.0136(11) Uani d . 1 1 . .
    H H7A 1.3690 0.6045 0.6861 0.016 Uiso calc R 1 1 . .
    H H7B 1.4298 0.4894 0.6187 0.016 Uiso calc R 1 1 . .
    C C8 1.2649(8) 0.4214(7) 0.7305(4) 0.0144(11) Uani d . 1 1 . .
    H H8A 1.2521 0.3430 0.7008 0.017 Uiso calc R 1 1 . .
    H H8B 1.1457 0.4711 0.7539 0.017 Uiso calc R 1 1 . .
    C C9 1.4043(8) 0.3444(7) 0.8174(4) 0.0135(11) Uani d . 1 1 . .
    H H9A 1.5276 0.3192 0.7923 0.016 Uiso calc R 1 1 . .
    H H9B 1.3945 0.4173 0.8565 0.016 Uiso calc R 1 1 . .
    C C10 1.3755(8) 0.1972(7) 0.8834(4) 0.0135(11) Uani d . 1 1 . .
    H H10A 1.3859 0.1243 0.8442 0.016 Uiso calc R 1 1 . .
    H H10B 1.4723 0.1495 0.9349 0.016 Uiso calc R 1 1 . .
    C C11 1.1690(8) 0.2881(7) 1.0082(4) 0.0157(12) Uani d . 1 1 . .
    H H11 1.2593 0.3246 1.0254 0.019 Uiso calc R 1 1 . .
    C C12 1.0140(8) 0.2988(7) 1.0617(4) 0.0154(11) Uani d . 1 1 . .
    H H12 0.9988 0.3416 1.1153 0.019 Uiso calc R 1 1 . .
    C C13 0.8779(8) 0.2448(6) 1.0353(4) 0.0127(11) Uani d . 1 1 . .
    C C14 0.9010(8) 0.1903(7) 0.9516(4) 0.0138(11) Uani d . 1 1 . .
    H H14 0.8086 0.1604 0.9299 0.017 Uiso calc R 1 1 . .
    C C15 1.0608(8) 0.1803(7) 0.9003(4) 0.0144(11) Uani d . 1 1 . .
    H H15 1.0771 0.1422 0.8446 0.017 Uiso calc R 1 1 . .
    C C16 0.7200(8) 0.2339(7) 1.1034(4) 0.0146(11) Uani d . 1 1 . .
    N N1 1.1736(7) 0.6442(6) 0.5809(3) 0.0123(9) Uani d . 1 1 . .
    N N2 1.1936(6) 0.2255(5) 0.9307(3) 0.0103(9) Uani d . 1 1 . .
    O O1 0.7496(6) 0.9313(5) 0.2877(3) 0.0158(8) Uani d . 1 1 . .
    O O2 0.6345(6) 1.0670(5) 0.3958(3) 0.0169(9) Uani d . 1 1 . .
    O O3 0.6036(6) 0.1791(5) 1.0807(3) 0.0171(9) Uani d . 1 1 . .
    O O4 0.7215(6) 0.2727(5) 1.1822(3) 0.0181(9) Uani d . 1 1 . .
    Br Br1 0.24542(9) 1.43346(8) 0.24021(6) 0.0306(2) Uani d U 1 1 . .
    Br Br2 0.26563(10) 0.98804(8) 0.25061(5) 0.02913(19) Uani d U 1 1 . .
    O O1W 0.4919(7) 0.2586(5) 0.5341(3) 0.0234(10) Uani d D 1 1 . .
    H H1A 0.529(11) 0.199(8) 0.497(5) 0.035 Uiso d D 1 1 . .
    H H1B 0.539(11) 0.207(9) 0.590(3) 0.035 Uiso d D 1 1 . .
loop_
    _atom_site_aniso_label
    _atom_site_aniso_U_11
    _atom_site_aniso_U_22
    _atom_site_aniso_U_33
    _atom_site_aniso_U_12
    _atom_site_aniso_U_13
    _atom_site_aniso_U_23
    Cd1 0.0110(2) 0.0143(2) 0.0108(2) -0.00276(16) 0.00083(14) -0.00187(15)
    C1 0.015(3) 0.014(3) 0.013(3) -0.008(2) 0.001(2) -0.002(2)
    C2 0.015(3) 0.014(3) 0.012(3) -0.006(2) 0.001(2) -0.004(2)
    C3 0.019(3) 0.016(3) 0.011(3) -0.007(2) 0.001(2) -0.005(2)
    C4 0.013(3) 0.014(3) 0.014(3) -0.007(2) 0.001(2) -0.003(2)
    C5 0.015(3) 0.014(3) 0.014(3) -0.004(2) 0.004(2) -0.005(2)
    C6 0.017(3) 0.011(3) 0.010(3) -0.004(2) 0.003(2) -0.003(2)
    C7 0.012(3) 0.017(3) 0.011(3) -0.005(2) -0.002(2) 0.000(2)
    C8 0.011(3) 0.014(3) 0.016(3) -0.006(2) -0.001(2) 0.001(2)
    C9 0.013(3) 0.015(3) 0.011(3) -0.005(2) 0.001(2) 0.000(2)
    C10 0.011(3) 0.015(3) 0.012(3) -0.002(2) 0.003(2) -0.003(2)
    C11 0.016(3) 0.020(3) 0.013(3) -0.009(2) 0.000(2) -0.004(2)
    C12 0.017(3) 0.017(3) 0.013(3) -0.004(2) 0.001(2) -0.005(2)
    C13 0.014(3) 0.009(3) 0.012(3) -0.002(2) 0.000(2) -0.001(2)
    C14 0.016(3) 0.013(3) 0.011(3) -0.005(2) -0.003(2) -0.001(2)
    C15 0.015(3) 0.014(3) 0.014(3) -0.005(2) 0.000(2) -0.003(2)
    C16 0.015(3) 0.012(3) 0.014(3) -0.002(2) 0.001(2) -0.002(2)
    N1 0.015(2) 0.012(2) 0.010(2) -0.0066(19) 0.0010(18) -0.0004(18)
    N2 0.012(2) 0.010(2) 0.008(2) -0.0035(18) 0.0005(17) 0.0000(17)
    O1 0.017(2) 0.017(2) 0.012(2) -0.0024(17) -0.0020(16) -0.0040(16)
    O2 0.020(2) 0.017(2) 0.012(2) -0.0018(17) -0.0011(16) -0.0040(16)
    O3 0.014(2) 0.026(2) 0.012(2) -0.0086(18) 0.0017(15) -0.0031(17)
    O4 0.017(2) 0.025(2) 0.015(2) -0.0080(18) 0.0052(16) -0.0081(18)
    Br1 0.0196(3) 0.0228(4) 0.0477(5) -0.0041(3) 0.0005(3) -0.0095(3)
    Br2 0.0287(4) 0.0294(4) 0.0303(4) -0.0093(3) 0.0054(3) -0.0102(3)
    O1W 0.030(3) 0.018(2) 0.020(2) -0.005(2) 0.0032(19) -0.0052(18)
_geom_special_details
;
;
loop_
    _geom_bond_atom_site_label_1
    _geom_bond_atom_site_label_2
    _geom_bond_site_symmetry_2
    _geom_bond_distance
    _geom_bond_publ_flag
    Cd1 O1 . 2.476(4) y
    Cd1 O2 . 2.345(4) y
    Cd1 O3 1_564 2.409(4) y
    Cd1 O4 1_564 2.435(4) y
    Cd1 Br1 . 2.5728(8) y
    Cd1 Br2 . 2.6162(8) y
    C1 O1 . 1.241(7) ?
    C1 O2 . 1.266(7) ?
    C1 C4 . 1.510(8) ?
    C2 N1 . 1.354(7) ?
    C2 C3 . 1.377(8) ?
    C2 H4 . 0.9300 ?
    C3 C4 . 1.394(8) ?
    C3 H3 . 0.9300 ?
    C4 C5 . 1.383(8) ?
    C5 C6 . 1.380(8) ?
    C5 H6 . 0.9300 ?
    C6 N1 . 1.338(7) ?
    C6 H5 . 0.9300 ?
    C7 N1 . 1.491(7) ?
    C7 C8 . 1.517(8) ?
    C7 H7A . 0.9700 ?
    C7 H7B . 0.9700 ?
    C8 C9 . 1.522(8) ?
    C8 H8A . 0.9700 ?
    C8 H8B . 0.9700 ?
    C9 C10 . 1.518(8) ?
    C9 H9A . 0.9700 ?
    C9 H9B . 0.9700 ?
    C10 N2 . 1.487(7) ?
    C10 H10A . 0.9700 ?
    C10 H10B . 0.9700 ?
    C11 N2 . 1.347(7) ?
    C11 C12 . 1.361(8) ?
    C11 H11 . 0.9300 ?
    C12 C13 . 1.398(8) ?
    C12 H12 . 0.9300 ?
    C13 C14 . 1.385(8) ?
    C13 C16 . 1.513(8) ?
    C14 C15 . 1.376(8) ?
    C14 H14 . 0.9300 ?
    C15 N2 . 1.345(7) ?
    C15 H15 . 0.9300 ?
    C16 O3 . 1.252(7) ?
    C16 O4 . 1.254(7) ?
    O1W H1A . 0.84(7) ?
    O1W H1B . 0.83(5) ?
loop_
    _geom_angle_atom_site_label_1
    _geom_angle_atom_site_label_2
    _geom_angle_atom_site_label_3
    _geom_angle_site_symmetry_1
    _geom_angle_site_symmetry_3
    _geom_angle
    _geom_angle_publ_flag
    O2 Cd1 O3 . 1_564 127.10(14) ?
    O2 Cd1 O4 . 1_564 86.07(15) ?
    O3 Cd1 O4 1_564 1_564 54.49(14) ?
    O2 Cd1 O1 . . 54.51(14) ?
    O3 Cd1 O1 1_564 . 81.38(14) ?
    O4 Cd1 O1 1_564 . 78.10(14) ?
    O2 Cd1 Br1 . . 106.91(10) ?
    O3 Cd1 Br1 1_564 . 108.36(11) ?
    O4 Cd1 Br1 1_564 . 92.51(10) ?
    O1 Cd1 Br1 . . 159.25(10) ?
    O2 Cd1 Br2 . . 104.34(11) ?
    O3 Cd1 Br2 1_564 . 103.49(10) ?
    O4 Cd1 Br2 1_564 . 156.16(10) ?
    O1 Cd1 Br2 . . 90.43(10) ?
    Br1 Cd1 Br2 . . 104.48(3) ?
    O2 Cd1 C16 . 1_564 106.48(16) ?
    O3 Cd1 C16 1_564 1_564 27.25(16) ?
    O4 Cd1 C16 1_564 1_564 27.32(16) ?
    O1 Cd1 C16 . 1_564 76.82(15) ?
    Br1 Cd1 C16 . 1_564 103.21(12) ?
    Br2 Cd1 C16 . 1_564 129.79(12) ?
    O2 Cd1 C1 . . 27.52(16) ?
    O3 Cd1 C1 1_564 . 104.69(16) ?
    O4 Cd1 C1 1_564 . 81.35(16) ?
    O1 Cd1 C1 . . 26.99(15) ?
    Br1 Cd1 C1 . . 133.92(12) ?
    Br2 Cd1 C1 . . 97.91(12) ?
    C16 Cd1 C1 1_564 . 91.88(17) ?
    O1 C1 O2 . . 123.8(5) ?
    O1 C1 C4 . . 118.2(5) ?
    O2 C1 C4 . . 118.0(5) ?
    O1 C1 Cd1 . . 64.9(3) ?
    O2 C1 Cd1 . . 58.9(3) ?
    C4 C1 Cd1 . . 176.8(4) ?
    N1 C2 C3 . . 119.7(5) ?
    N1 C2 H4 . . 120.2 ?
    C3 C2 H4 . . 120.2 ?
    C2 C3 C4 . . 119.9(5) ?
    C2 C3 H3 . . 120.1 ?
    C4 C3 H3 . . 120.1 ?
    C5 C4 C3 . . 118.7(5) ?
    C5 C4 C1 . . 120.9(5) ?
    C3 C4 C1 . . 120.4(5) ?
    C6 C5 C4 . . 119.7(5) ?
    C6 C5 H6 . . 120.1 ?
    C4 C5 H6 . . 120.1 ?
    N1 C6 C5 . . 120.3(5) ?
    N1 C6 H5 . . 119.9 ?
    C5 C6 H5 . . 119.9 ?
    N1 C7 C8 . . 110.8(4) ?
    N1 C7 H7A . . 109.5 ?
    C8 C7 H7A . . 109.5 ?
    N1 C7 H7B . . 109.5 ?
    C8 C7 H7B . . 109.5 ?
    H7A C7 H7B . . 108.1 ?
    C7 C8 C9 . . 110.3(5) ?
    C7 C8 H8A . . 109.6 ?
    C9 C8 H8A . . 109.6 ?
    C7 C8 H8B . . 109.6 ?
    C9 C8 H8B . . 109.6 ?
    H8A C8 H8B . . 108.1 ?
    C10 C9 C8 . . 112.4(5) ?
    C10 C9 H9A . . 109.1 ?
    C8 C9 H9A . . 109.1 ?
    C10 C9 H9B . . 109.1 ?
    C8 C9 H9B . . 109.1 ?
    H9A C9 H9B . . 107.8 ?
    N2 C10 C9 . . 113.1(5) ?
    N2 C10 H10A . . 108.9 ?
    C9 C10 H10A . . 108.9 ?
    N2 C10 H10B . . 108.9 ?
    C9 C10 H10B . . 108.9 ?
    H10A C10 H10B . . 107.8 ?
    N2 C11 C12 . . 121.1(5) ?
    N2 C11 H11 . . 119.5 ?
    C12 C11 H11 . . 119.5 ?
    C11 C12 C13 . . 119.4(5) ?
    C11 C12 H12 . . 120.3 ?
    C13 C12 H12 . . 120.3 ?
    C14 C13 C12 . . 118.4(5) ?
    C14 C13 C16 . . 122.0(5) ?
    C12 C13 C16 . . 119.3(5) ?
    C15 C14 C13 . . 120.0(5) ?
    C15 C14 H14 . . 120.0 ?
    C13 C14 H14 . . 120.0 ?
    N2 C15 C14 . . 120.1(5) ?
    N2 C15 H15 . . 120.0 ?
    C14 C15 H15 . . 120.0 ?
    O3 C16 O4 . . 124.4(6) ?
    O3 C16 C13 . . 118.5(5) ?
    O4 C16 C13 . . 116.9(5) ?
    O3 C16 Cd1 . 1_546 61.8(3) ?
    O4 C16 Cd1 . 1_546 63.0(3) ?
    C13 C16 Cd1 . 1_546 170.2(4) ?
    C6 N1 C2 . . 121.7(5) ?
    C6 N1 C7 . . 118.6(5) ?
    C2 N1 C7 . . 119.8(5) ?
    C15 N2 C11 . . 120.8(5) ?
    C15 N2 C10 . . 120.3(5) ?
    C11 N2 C10 . . 118.7(5) ?
    C1 O1 Cd1 . . 88.1(3) ?
    C1 O2 Cd1 . . 93.6(3) ?
    C16 O3 Cd1 . 1_546 90.9(3) ?
    C16 O4 Cd1 . 1_546 89.7(4) ?
    H1A O1W H1B . . 105(8) ?
loop_
    _geom_hbond_atom_site_label_D
    _geom_hbond_atom_site_label_H
    _geom_hbond_atom_site_label_A
    _geom_hbond_site_symmetry_A
    _geom_hbond_distance_DH
    _geom_hbond_distance_HA
    _geom_hbond_distance_DA
    _geom_hbond_angle_DHA
    O1W H1A O2 1_545 0.84(7) 2.10(7) 2.934(6) 174(5)
    O1W H1B Br2 2_666 0.83(5) 2.65(6) 3.467(4) 169(6)
