# Supplementary material for: catena-Poly[[[dibromidocadmium]-μ2-1,1′-(butane-1,4-di­yl)bis­(pyridinium-4-carboxyl­ate)] monohydrate]
Source: Acta Crystallogr Sect E Struct Rep Online. 2011 May 7;67(Pt 6):m729. doi: 10.1107/S160053681101662X (PMC3120531; doi:10.1107/S160053681101662X)
Supplement: Supplementary file 2 [file e-67-0m729-Isup2.hkl]

#
# h,k,l, Fc-squared, Fo-squared, sigma(Fo-squared) and status flag
#
data_I
_shelx_title ' p-1 in P-1'
_shelx_refln_list_code          4
_shelx_F_calc_maximum      208.05
_exptl_crystal_F_000       572.00
_reflns_d_resolution_high  0.8063
 
loop_
 _symmetry_equiv_pos_as_xyz
 'x, y, z'
 '-x, -y, -z'
 
_cell_length_a     7.6529
_cell_length_b     9.3969
_cell_length_c    14.0198
_cell_angle_alpha  74.410
_cell_angle_beta   87.060
_cell_angle_gamma  71.581
 
_shelx_F_squared_multiplier     1.000
 
loop_
 _refln_index_h
 _refln_index_k
 _refln_index_l
 _refln_F_squared_calc
 _refln_F_squared_meas
 _refln_F_squared_sigma
 _refln_observed_status
   1   0   0     4071.02     4638.35     59.84 o
   2   0   0     3159.88     2248.36     21.85 o
   3   0   0     2509.27     2780.70     28.67 o
   4   0   0    17093.11    15674.72    119.56 o
   5   0   0     2083.76     2057.60     28.33 o
   6   0   0     1234.46     1077.68     61.12 o
   7   0   0       50.30       41.28     12.82 o
   8   0   0     2577.06     2618.37     76.08 o
  -8   1   0     1094.37     1019.40     49.58 o
  -7   1   0      326.15      347.92     31.63 o
  -6   1   0      386.66      423.55     21.00 o
  -5   1   0       55.84       86.27      8.03 o
  -4   1   0      848.12      988.84     17.81 o
  -3   1   0        2.71       15.49      8.69 o
  -2   1   0      557.62      731.44     11.40 o
  -1   1   0      677.81      848.97     12.72 o
   0   1   0     4590.60     4846.51     56.85 o
   1   1   0     6034.29     6374.96     82.49 o
   2   1   0     2849.37     3632.57     40.79 o
   3   1   0      373.86      582.22     15.60 o
   4   1   0     4908.76     4887.51     60.23 o
   5   1   0     9212.53     9094.37    103.01 o
   6   1   0      607.39      630.68     24.36 o
   7   1   0      427.45      465.50     23.43 o
   8   1   0     2426.54     2384.15     53.20 o
   9   1   0     1897.61     1921.68     70.95 o
  -8   2   0      112.66       70.52     23.08 o
  -7   2   0     4346.65     4486.19    101.73 o
  -6   2   0     7403.98     7279.81    132.07 o
  -5   2   0      125.04      165.58     10.64 o
  -4   2   0      113.17       42.48      6.79 o
  -3   2   0    10604.53    10547.13     84.40 o
  -2   2   0    17943.77    16404.73    119.47 o
  -1   2   0      220.37      129.77      4.49 o
   0   2   0     1220.31     2571.99     27.25 o
   1   2   0      321.17      214.85     11.97 o
   2   2   0    37542.55    37082.93    311.72 o
   3   2   0      132.61       70.10     10.69 o
   4   2   0     4903.15     4390.11     57.22 o
   5   2   0        2.51       16.49     14.53 o
   6   2   0      502.14      404.06     20.39 o
   7   2   0     2198.47     2267.53     48.39 o
   8   2   0     3591.33     3586.28     66.76 o
   9   2   0       83.23       53.85     26.50 o
  -7   3   0       13.08       35.48     19.66 o
  -6   3   0      691.59      700.97     38.90 o
  -5   3   0     6485.46     6832.28    153.23 o
  -4   3   0       46.64       50.15     15.39 o
  -3   3   0      346.09      390.04     15.57 o
  -2   3   0     8302.38     8383.19     67.65 o
  -1   3   0    14792.94    15690.56    211.57 o
   0   3   0     2593.07     3471.93     46.16 o
   1   3   0       79.15      155.27      8.21 o
   2   3   0    18140.04    18496.10    166.48 o
   3   3   0    13752.12    13844.26    131.30 o
   4   3   0      245.84      448.36     24.79 o
   5   3   0      897.04      762.94     35.90 o
   6   3   0      235.78      201.31     25.22 o
   7   3   0     7496.05     7482.40    144.90 o
   8   3   0        2.53       19.66     20.52 o
   9   3   0     1353.65     1606.24     71.38 o
  -7   4   0      138.56      158.15     28.21 o
  -6   4   0        6.69       41.03     17.95 o
  -5   4   0     2992.40     3163.42     61.33 o
  -4   4   0     1330.28     1311.25     36.76 o
  -3   4   0     3316.93     3022.58     48.50 o
  -2   4   0     2213.80     2139.23     54.71 o
  -1   4   0      997.09      778.76     31.20 o
   0   4   0      517.71      368.64     24.36 o
   1   4   0     9034.22     8722.39    148.53 o
   2   4   0     7527.64     7145.81     77.50 o
   3   4   0      854.44     1244.81     26.29 o
   4   4   0      102.10       73.37      9.31 o
   5   4   0     4075.89     4195.20     74.80 o
   7   4   0      950.49      935.62     48.30 o
   8   4   0      665.73      639.42     45.31 o
   9   4   0     1238.92     1184.38     62.83 o
  -6   5   0      179.70      154.73     27.35 o
  -5   5   0      775.62      826.29     53.64 o
  -4   5   0     1045.01     1058.73     31.88 o
  -3   5   0     5677.76     5868.72     86.34 o
  -2   5   0       21.57        8.55     10.69 o
  -1   5   0      315.95      343.22     25.22 o
   0   5   0     8045.31     7548.68    170.54 o
   1   5   0     1711.64     1590.45     27.74 o
   2   5   0     4424.00     3845.64     70.74 o
   3   5   0     2518.71     2583.48     42.26 o
   4   5   0     3985.50     3529.72    131.43 o
   5   5   0      115.05      117.67     18.81 o
   6   5   0     6587.40     6657.91    129.51 o
   7   5   0     1640.94     1635.31     62.40 o
   8   5   0       10.03       18.81     20.09 o
   9   5   0        4.09       13.25     22.65 o
  -6   6   0      568.94      482.13     43.17 o
  -5   6   0     1569.88     1806.10     46.84 o
  -4   6   0      216.09      220.61     24.36 o
  -3   6   0      267.14      276.44     61.98 o
  -2   6   0     2190.26     2225.15     66.68 o
  -1   6   0     6525.21     6518.14    126.09 o
   0   6   0     1707.06     1593.42     53.00 o
   1   6   0      198.93      294.31     28.21 o
   2   6   0     6380.28     7196.08     83.77 o
   3   6   0     2315.91     2273.10     41.32 o
   4   6   0       75.54       75.92     17.95 o
   5   6   0      352.06      411.43     23.29 o
   6   6   0       66.23       51.72     18.81 o
   7   6   0      305.52      364.59     36.76 o
   8   6   0        0.22       -5.56     18.38 o
   9   6   0        1.08       28.21     23.94 o
  -5   7   0        7.22       17.10     22.23 o
  -4   7   0     1466.35     1551.73     44.21 o
  -3   7   0       38.14       54.72     36.12 o
  -2   7   0      171.40      173.96     27.35 o
  -1   7   0      122.27      110.27     22.23 o
   0   7   0     5188.54     4745.21    106.43 o
   1   7   0      709.06      746.70     39.75 o
   2   7   0      406.25      310.66     17.31 o
   3   7   0     1504.34     1581.75     62.40 o
   4   7   0    10046.14    10112.37    116.77 o
   5   7   0     4053.33     4089.26    118.61 o
   6   7   0       40.86       67.53     20.09 o
   7   7   0      480.05      409.47     37.61 o
   8   7   0     2897.08     3133.41     95.31 o
  -4   8   0      787.54      898.86     55.56 o
  -3   8   0      554.85      561.24     30.24 o
  -2   8   0       19.87       38.90     20.94 o
  -1   8   0      425.50      355.61     36.33 o
   0   8   0      863.73      781.32     45.73 o
   1   8   0      211.50      163.70     25.22 o
   2   8   0       61.16       61.12     19.23 o
   3   8   0      494.97      553.94     38.04 o
   4   8   0        3.88        1.98      9.85 o
   5   8   0      777.03      784.25     46.37 o
   6   8   0     1349.56     1419.03     56.85 o
   7   8   0       86.23       65.40     23.94 o
   8   8   0      369.13      382.11     42.31 o
  -2   9   0     3457.75     3365.07    102.15 o
  -1   9   0        4.77       23.08     20.09 o
   0   9   0      192.87      121.81     27.35 o
   1   9   0     4047.86     3744.19    102.15 o
   2   9   0     4394.68     4188.71    107.71 o
   3   9   0       10.85       27.78     20.09 o
   4   9   0      122.37      127.37     25.65 o
   5   9   0     1450.56     1530.76     85.48 o
   6   9   0     1589.31     1763.53     64.54 o
   7   9   0       30.32       19.66     23.08 o
  -1  10   0      711.60      550.52     51.29 o
   0  10   0      716.07      548.81     49.58 o
   1  10   0      110.63       63.26     25.22 o
   2  10   0      509.65      560.35     45.31 o
   3  10   0     1788.54     1506.65     66.25 o
   4  10   0      301.04      262.01     35.90 o
   5  10   0      972.17      834.75     52.15 o
   2  11   0       15.10       10.69     24.79 o
   3  11   0      392.21      415.45     45.31 o
   4  11   0        3.51        1.71     22.65 o
  -3 -11   1      174.08      119.25     31.63 o
  -5 -10   1       45.85       42.31     24.36 o
  -4 -10   1       32.27       74.80     25.22 o
  -3 -10   1       50.02       48.73     24.36 o
  -2 -10   1      193.03      159.43     31.63 o
  -1 -10   1     1856.86     1693.44     73.52 o
   0 -10   1       68.62       59.84     26.07 o
   1 -10   1      591.43      403.91     44.88 o
  -7  -9   1     3975.99     3899.35    105.15 o
  -6  -9   1     1103.06     1243.79     55.99 o
  -5  -9   1       47.07      107.28     26.07 o
  -4  -9   1      264.61      256.45     32.91 o
  -3  -9   1     3104.11     3021.00     90.19 o
  -2  -9   1      664.67      639.42     46.16 o
  -1  -9   1     1113.16     1063.42     55.99 o
   0  -9   1       23.85       19.66     20.52 o
   1  -9   1      647.75      744.99     50.01 o
   2  -9   1       20.34       66.68     26.07 o
  -8  -8   1      543.47      577.87     46.16 o
  -7  -8   1     1021.02      976.23     52.15 o
  -6  -8   1      542.95      556.07     38.47 o
  -5  -8   1     1019.93     1065.15     34.92 o
  -4  -8   1     1438.88     1422.21     75.23 o
  -3  -8   1     1219.06     1250.63     55.56 o
  -2  -8   1      482.54      382.97     35.90 o
  -1  -8   1     1391.72     1388.26     58.98 o
   0  -8   1      170.11      157.29     26.50 o
   1  -8   1     1968.42     1887.48     71.38 o
   2  -8   1     1004.21     1007.00     53.85 o
   3  -8   1      669.63      642.28     32.23 o
  -8  -7   1       37.61       30.35     23.94 o
  -7  -7   1     1015.50     1053.59     53.00 o
  -6  -7   1      957.35      957.42     47.44 o
  -5  -7   1     3036.56     3193.05     57.87 o
  -4  -7   1       10.50        8.41      9.24 o
  -3  -7   1     5404.93     5235.36     72.58 o
  -2  -7   1      930.89      874.50     44.02 o
  -1  -7   1      539.35      447.51     33.34 o
   0  -7   1      567.95      624.89     38.90 o
   1  -7   1     9875.75     9726.78    176.52 o
   2  -7   1     1262.91     1254.90     55.14 o
   3  -7   1       56.96       56.56     14.42 o
   4  -7   1     1316.02     1152.08     39.42 o
   5  -7   1     1789.48     1951.01     52.43 o
  -9  -6   1      845.87      843.73     55.56 o
  -8  -6   1      867.23      864.67     52.15 o
  -7  -6   1      472.06      471.87     37.61 o
  -6  -6   1      902.97      921.94     45.73 o
  -5  -6   1     3951.21     4021.46     63.92 o
  -4  -6   1     1287.96     1316.44     38.25 o
  -3  -6   1       39.67       64.58     10.04 o
  -2  -6   1     1235.24     1172.83     27.70 o
  -1  -6   1      161.18      150.45     20.94 o
   0  -6   1     1324.03     1262.17     49.15 o
   1  -6   1      585.55      595.82     35.48 o
   2  -6   1     5159.28     5156.81    110.70 o
   3  -6   1        1.59       21.16     11.13 o
   4  -6   1      364.67      441.81     25.98 o
   5  -6   1      532.18      541.87     29.01 o
  -9  -5   1     1893.91     1965.27     79.93 o
  -8  -5   1        5.17       20.09     20.52 o
  -7  -5   1      250.14      205.59     28.21 o
  -6  -5   1     8488.12     8354.34    152.16 o
  -5  -5   1     8028.47     8188.05     98.94 o
  -4  -5   1     2706.36     3102.96     50.32 o
  -3  -5   1       16.85       19.40      7.69 o
  -2  -5   1     5349.19     5434.51     66.51 o
  -1  -5   1    10680.61    10016.75    236.79 o
   0  -5   1      115.48      140.85      7.43 o
   1  -5   1      175.74       91.47     16.67 o
   2  -5   1     1477.70     1565.21     51.72 o
   3  -5   1     8051.49     7997.01     99.43 o
   4  -5   1      213.51      225.41     26.50 o
   5  -5   1      276.39      307.89     41.89 o
   6  -5   1        8.48       -2.99     17.95 o
  -9  -4   1       57.68       30.35     25.22 o
  -8  -4   1       60.28       95.31     25.22 o
  -7  -4   1      133.41      104.72     22.65 o
  -6  -4   1      928.93      958.70     44.88 o
  -5  -4   1     1595.64     1518.66     33.29 o
  -4  -4   1     8214.35     8351.86     93.82 o
  -3  -4   1     1146.07     1010.99     27.35 o
  -2  -4   1      769.64     1271.37     25.73 o
  -1  -4   1    12415.44    12244.11    117.88 o
   0  -4   1     9450.04     8753.21     86.12 o
   1  -4   1     3835.24     4931.99     92.75 o
   2  -4   1      268.89      474.86     26.93 o
   3  -4   1     5860.34     5733.79     74.95 o
   4  -4   1    11015.52    11088.18    124.51 o
   5  -4   1      231.12      243.97     19.34 o
   6  -4   1       26.01       70.95     20.94 o
   7  -4   1     1336.29     1386.55     61.12 o
  -9  -3   1       31.36       20.52     24.36 o
  -8  -3   1     3535.21     3709.14    102.15 o
  -7  -3   1     2544.54     2484.59     76.51 o
  -6  -3   1     1259.71     1322.86     51.29 o
  -5  -3   1       48.19       84.20     16.24 o
  -4  -3   1     5239.61     5300.00     95.74 o
  -3  -3   1     2860.32     2585.89     55.56 o
  -2  -3   1      774.52     1195.96     22.92 o
  -1  -3   1      127.28       47.76      5.22 o
   0  -3   1       69.46      216.15      6.92 o
   1  -3   1       12.03       23.08      7.69 o
   2  -3   1     1068.76     1067.72     24.03 o
   3  -3   1     1218.96     1259.53     27.80 o
   4  -3   1     1434.34     1472.53     32.16 o
   5  -3   1      301.19      308.09     18.50 o
   6  -3   1     1597.09     1590.85     56.85 o
   7  -3   1      243.08      227.81     30.35 o
  -9  -2   1      100.51       80.78     28.21 o
  -8  -2   1      707.88      665.92     45.73 o
  -7  -2   1     5556.04     5553.03    119.68 o
  -6  -2   1     3009.80     3228.30     80.78 o
  -5  -2   1       46.81      111.98     17.52 o
  -4  -2   1     1560.80     1767.38     47.44 o
  -3  -2   1    18904.61    17577.62    226.96 o
  -1  -2   1     1614.60      974.79     33.34 o
   0  -2   1     2280.71     2269.32     25.54 o
   1  -2   1    43283.66    42741.93    517.60 o
   2  -2   1    12770.01    12720.21    136.86 o
   3  -2   1      437.63      211.55      8.62 o
   4  -2   1       84.05       43.34      5.91 o
   5  -2   1     3407.58     3377.87     51.16 o
   6  -2   1     1457.63     1482.72     52.57 o
   7  -2   1     1263.66     1271.57     53.00 o
   8  -2   1     1488.69     1574.61     63.26 o
  -9  -1   1       42.49       47.13     16.43 o
  -8  -1   1       11.27       12.88     12.90 o
  -7  -1   1       18.82       23.60     13.89 o
  -6  -1   1     2139.34     2121.55     48.73 o
  -5  -1   1      289.31      333.78     16.42 o
  -4  -1   1     4833.77     5017.21     61.78 o
  -3  -1   1     1390.92     1260.95     22.96 o
  -2  -1   1       48.61      122.24      9.40 o
   0  -1   1     8666.22     9777.64    113.27 o
   1  -1   1     4465.11     4816.79     44.90 o
   2  -1   1     5180.99     5607.06     46.20 o
   3  -1   1     5026.71     5839.70     51.15 o
   4  -1   1     1411.02     1609.07     23.23 o
   5  -1   1     1704.47     1780.40     37.32 o
   6  -1   1     7966.53     8121.10    106.85 o
   7  -1   1      223.82      213.71     26.93 o
   8  -1   1      139.07      126.94     25.22 o
  -8   0   1     1028.47      900.33     33.96 o
  -7   0   1      169.20      160.67     17.06 o
  -6   0   1     3703.47     3811.66     88.90 o
  -5   0   1    11588.65    11113.42    127.16 o
  -4   0   1     1599.33     1834.23     24.35 o
  -3   0   1     2146.02     1477.82     19.15 o
  -2   0   1      168.58      162.54      6.38 o
  -1   0   1     1850.94      959.13     17.95 o
   0   0   1       16.16        0.00      0.43 o
   1   0   1     2137.48     1176.26     20.52 o
   2   0   1       47.67       88.87      9.40 o
   3   0   1     3453.98     2504.81     43.05 o
   4   0   1      829.08      969.82     16.65 o
   5   0   1     7371.75     6965.52     63.83 o
   6   0   1     1808.43     1806.12     38.81 o
   7   0   1       15.13       29.36     11.94 o
   8   0   1     1214.96     1141.64     50.44 o
  -8   1   1      131.95      107.28     24.36 o
  -7   1   1     4106.99     4240.43     94.46 o
  -6   1   1      785.12      752.27     19.84 o
  -5   1   1     1761.18     1711.25     26.73 o
  -4   1   1     5139.83     5773.76     54.09 o
  -3   1   1     2867.44     3216.27     32.80 o
  -2   1   1     2750.46     3094.83     28.78 o
  -1   1   1     6680.10     6912.60     62.59 o
   0   1   1     8513.84     9688.74    113.69 o
   1   1   1     2284.94     3407.39     48.73 o
   2   1   1      114.02      229.12      8.27 o
   3   1   1      310.55      263.58     10.83 o
   4   1   1     2267.53     2176.33     35.60 o
   5   1   1      753.64      944.45     47.87 o
   6   1   1      305.56      267.17     18.59 o
   7   1   1     1936.54     1942.04     43.75 o
   8   1   1      886.42      949.85     33.88 o
   9   1   1      117.73      121.39     26.93 o
  -8   2   1      747.42      848.43     46.59 o
  -7   2   1     1194.41     1343.38     51.72 o
  -6   2   1      860.71      850.02     26.38 o
  -5   2   1     2961.24     2843.90     37.23 o
  -4   2   1     2153.98     1941.09     31.59 o
  -3   2   1     2005.71     1576.07     21.46 o
  -2   2   1    10911.51    11163.31     84.38 o
  -1   2   1    19208.46    17799.73    182.72 o
   0   2   1     5145.34     6854.79     62.98 o
   1   2   1     1254.10     2657.86     34.83 o
   2   2   1     3561.66     3395.42     57.70 o
   3   2   1    18758.88    17844.95    349.41 o
   4   2   1      322.25      400.50     15.38 o
   5   2   1      415.47      241.52     15.03 o
   6   2   1     2946.13     3042.00     70.74 o
   7   2   1     2709.49     2787.83     62.62 o
   8   2   1      431.59      412.57     25.68 o
   9   2   1       20.51       22.92     15.30 o
  -7   3   1      321.58      371.43     35.05 o
  -6   3   1      327.61      366.44     25.43 o
  -5   3   1     2399.78     2565.14     45.32 o
  -4   3   1     1747.38     1991.21     34.42 o
  -3   3   1      515.16      395.03     11.43 o
  -2   3   1      104.56      101.83      7.48 o
  -1   3   1     2007.96     1951.60     44.02 o
   0   3   1     2507.58     2508.34     29.75 o
   1   3   1      227.33      112.78      8.76 o
   2   3   1      437.73      305.92     11.03 o
   3   3   1     4873.25     4493.48     52.81 o
   4   3   1     4569.50     4385.15     53.68 o
   5   3   1       97.38      150.88     19.66 o
   6   3   1      110.12      131.35     14.47 o
   7   3   1     5726.38     5540.92     81.60 o
   8   3   1     3464.84     3560.83     97.02 o
   9   3   1      526.92      393.23     42.31 o
  -7   4   1     1166.86     1288.24     55.99 o
  -6   4   1       21.17       51.49     12.84 o
  -5   4   1      986.40     1044.67     30.52 o
  -4   4   1     6877.07     6951.97     86.59 o
  -3   4   1     4538.88     4583.41     62.08 o
  -2   4   1      747.08      527.94     14.32 o
  -1   4   1       69.80      165.84     16.67 o
   0   4   1    18089.00    18349.84    162.66 o
   1   4   1     4707.44     4374.54     73.52 o
   2   4   1     2483.51     2305.69     35.00 o
   3   4   1     2082.18     3233.75     44.84 o
   4   4   1     2595.55     2508.18     58.34 o
   5   4   1      197.94      179.56     13.24 o
   6   4   1     1019.84     1038.63     46.16 o
   7   4   1     1459.26     1423.31     58.13 o
   8   4   1       55.88       75.65     23.94 o
   9   4   1      251.13      131.65     30.35 o
  -6   5   1       35.85       31.85     13.43 o
  -5   5   1       71.09       93.95     25.65 o
  -4   5   1      408.09      434.06     21.96 o
  -3   5   1     4285.92     4197.20     81.64 o
  -2   5   1     2152.06     2160.60     59.41 o
  -1   5   1       17.15       40.60     12.40 o
   0   5   1     1970.38     2193.89     42.10 o
   1   5   1    15834.90    15275.65    143.92 o
   2   5   1     8283.29     8789.82     93.58 o
   3   5   1      138.88      328.01     15.24 o
   4   5   1      378.04      452.28     21.80 o
   5   5   1     7430.41     7514.83     89.50 o
   6   5   1     2362.45     2251.22     67.96 o
   7   5   1       14.67       32.48     18.81 o
   8   5   1      361.10      291.07     34.62 o
   9   5   1     1066.76     1091.63     60.69 o
  -6   6   1     2412.47     2742.75     85.91 o
  -5   6   1      413.19      418.03     27.04 o
  -4   6   1      318.53      393.64     24.09 o
  -3   6   1      475.65      531.85     24.22 o
  -2   6   1     1332.71     1260.89     49.58 o
  -1   6   1       10.83       12.82     11.97 o
   0   6   1     3890.61     3771.98     85.91 o
   1   6   1     2489.16     2637.42     39.74 o
   2   6   1        3.99       17.13      6.56 o
   3   6   1        1.68        7.20      6.87 o
   4   6   1     3511.40     3615.24     55.61 o
   5   6   1     1295.56     1304.60     85.70 o
   6   6   1      760.17      743.71     40.60 o
   7   6   1     1930.97     1882.78     67.10 o
   8   6   1     1707.39     1559.23     66.25 o
   9   6   1     1090.83      902.28     57.27 o
  -5   7   1     3398.47     3699.74    102.58 o
  -4   7   1      426.62      398.78     39.75 o
  -3   7   1       18.99       27.49     12.17 o
  -2   7   1     3580.42     3589.04     92.75 o
  -1   7   1     9794.96     9564.79    169.69 o
   0   7   1      389.05      418.44     32.91 o
   1   7   1     1014.24      772.35     39.75 o
   2   7   1     1239.06     1285.34     72.87 o
   3   7   1     5866.76     5433.31     72.34 o
   4   7   1       31.19       40.19     10.95 o
   5   7   1     1902.44     1907.00     64.75 o
   6   7   1        3.05       15.39     16.67 o
   7   7   1     1111.25     1081.37     53.00 o
   8   7   1       78.09       71.81     25.65 o
  -4   8   1        0.26       10.26     21.80 o
  -3   8   1     1057.05     1006.15     54.71 o
  -2   8   1     2757.74     2657.27     83.77 o
  -1   8   1      548.34      507.77     38.90 o
   0   8   1     1556.08     1607.52     61.98 o
   1   8   1     2155.82     1952.45     67.10 o
   2   8   1     2614.96     2570.07     75.65 o
   3   8   1     2556.98     2583.56     50.22 o
   4   8   1     1579.21     1596.31     38.33 o
   5   8   1      526.53      553.89     25.54 o
   6   8   1      473.65      509.06     37.19 o
   7   8   1      701.18      659.51     44.45 o
   8   8   1      812.49      860.82     53.00 o
  -3   9   1     1722.85     1753.70     76.08 o
  -2   9   1      326.87      391.94     42.74 o
  -1   9   1      577.61      697.12     47.87 o
   0   9   1      381.42      438.96     42.31 o
   1   9   1      769.87      704.81     45.73 o
   2   9   1     1474.60     1484.00     60.69 o
   3   9   1     3472.57     3648.02     96.17 o
   4   9   1       11.76        9.40     17.10 o
   5   9   1        9.62       11.62     11.91 o
   6   9   1     1744.99     1927.66     67.53 o
   7   9   1     3084.82     3539.46     98.31 o
  -1  10   1      533.08      410.32     43.60 o
   0  10   1     1032.30      970.67     56.42 o
   1  10   1     1101.79     1040.77     57.27 o
   2  10   1      569.32      562.91     44.45 o
   3  10   1        3.31       -5.13     19.23 o
   4  10   1       46.05       20.94     21.37 o
   5  10   1      237.10      240.64     34.62 o
   6  10   1      136.81      159.85     28.64 o
   1  11   1     1521.78     1386.98     68.81 o
   2  11   1        5.57        2.99     23.51 o
   3  11   1       58.41       24.36     24.79 o
   4  11   1     1524.85     1569.06     69.24 o
   5  11   1     1470.85     1497.25     67.96 o
  -5 -10   2      153.13      139.34     31.63 o
  -4 -10   2      555.00      511.19     48.30 o
  -3 -10   2      740.35      691.99     50.86 o
  -2 -10   2      442.86      424.85     46.16 o
  -1 -10   2      544.09      386.81     43.17 o
   0 -10   2      168.79      100.87     29.06 o
  -7  -9   2      106.12      125.66     28.64 o
  -6  -9   2     1679.45     1912.22     50.73 o
  -5  -9   2     2389.09     2438.85     83.77 o
  -4  -9   2       17.38       25.22     20.52 o
  -3  -9   2       28.67        0.00     19.23 o
  -2  -9   2     3696.91     3750.60    105.57 o
  -1  -9   2     4290.17     3859.17    108.14 o
   0  -9   2       18.91        8.12     19.23 o
   1  -9   2       90.51       58.13     24.36 o
   2  -9   2     1661.92     1970.40     80.35 o
  -8  -8   2      160.39      191.48     33.77 o
  -7  -8   2      510.67      418.44     40.60 o
  -6  -8   2        6.45       25.10     13.29 o
  -5  -8   2      248.59      233.70     20.92 o
  -4  -8   2       14.79       46.16     20.52 o
  -3  -8   2        0.79        6.84     16.67 o
  -2  -8   2       55.43       44.88     19.66 o
   1  -8   2        0.97       18.38     18.81 o
   2  -8   2      199.08      215.85     32.48 o
   3  -8   2     1990.26     1899.70     52.06 o
  -7  -7   2      482.62      463.32     41.89 o
  -6  -7   2       14.92       34.52     13.56 o
  -5  -7   2     2857.15     3070.71     57.97 o
  -4  -7   2     8746.25     8556.52    129.51 o
  -3  -7   2     1247.81     1280.66     33.37 o
  -2  -7   2      458.69      353.90     33.77 o
   1  -7   2      902.80      921.52     48.30 o
   2  -7   2     2296.07     2486.73     79.50 o
   3  -7   2       22.44       12.67     12.84 o
   4  -7   2      138.18      209.69     22.51 o
  -8  -6   2       12.81       36.76     23.08 o
  -7  -6   2      818.57      858.26     48.73 o
  -6  -6   2     3386.13     3240.71    123.95 o
  -5  -6   2       30.01       28.42     10.88 o
  -4  -6   2     1714.22     1737.23     58.34 o
  -3  -6   2     4343.58     4265.37     84.20 o
  -2  -6   2     1785.60     1936.54     37.02 o
  -1  -6   2      965.73     1174.12     48.73 o
   0  -6   2     3744.13     3642.04     88.48 o
   1  -6   2     4440.15     4026.29     95.31 o
   2  -6   2     5281.44     5432.07    117.11 o
   3  -6   2      136.49      152.56     17.66 o
   4  -6   2      330.00      352.23     24.90 o
   5  -6   2     1853.10     2081.74     76.08 o
  -9  -5   2       39.88       32.91     25.22 o
  -8  -5   2       69.75       96.60     26.07 o
  -7  -5   2     2532.45     2676.93     82.06 o
  -6  -5   2      791.68      754.59     28.16 o
  -5  -5   2      441.32      414.60     21.00 o
  -4  -5   2      243.71      145.32     13.69 o
  -3  -5   2     2066.75     2001.03     38.03 o
  -2  -5   2     2119.41     1736.22     39.75 o
  -1  -5   2     1575.30     1587.25     29.01 o
   0  -5   2     3356.07     2998.77     74.37 o
   1  -5   2      691.79      790.73     37.61 o
   2  -5   2     1021.20     1221.14     47.44 o
   3  -5   2     1706.59     1700.15     66.25 o
   4  -5   2     4773.53     4992.27     76.61 o
   5  -5   2      134.23      148.62     18.13 o
   6  -5   2      394.17      359.03     39.32 o
  -9  -4   2     1217.72     1206.60     63.69 o
  -8  -4   2      261.55      245.77     34.62 o
  -7  -4   2      886.64      883.48     47.87 o
  -5  -4   2     5333.55     5248.28    104.29 o
  -4  -4   2     3092.57     3734.47     55.01 o
  -3  -4   2      146.79      105.60     10.16 o
  -2  -4   2     7860.02     7508.90     82.82 o
  -1  -4   2     8688.01     8171.92     85.18 o
   0  -4   2      252.67      514.59     12.62 o
   1  -4   2     3841.28     3598.87     77.36 o
   2  -4   2     2998.73     2942.78     69.24 o
   3  -4   2     3283.06     3092.57     51.52 o
   4  -4   2      242.39      226.97     17.53 o
   5  -4   2     2275.68     2423.77     71.59 o
   6  -4   2       82.43       83.35     22.23 o
   7  -4   2      130.16      227.39     33.34 o
  -9  -3   2      600.79      653.95     50.86 o
  -8  -3   2       11.99       -7.27     19.66 o
  -7  -3   2     3064.22     2878.67     83.35 o
  -6  -3   2     5056.52     4866.60    105.15 o
  -5  -3   2      563.24      485.55     30.35 o
  -4  -3   2      304.66      450.07     25.65 o
  -3  -3   2    20942.12    21471.84    273.12 o
  -2  -3   2     7168.12     6803.99     73.17 o
  -1  -3   2     1327.07     1416.01     23.46 o
   0  -3   2       63.18      122.19      6.12 o
   1  -3   2    13215.34    13719.31    193.62 o
   2  -3   2     5454.83     5419.25     94.89 o
   3  -3   2      715.11      805.36     23.25 o
   4  -3   2     3306.92     3534.11     54.31 o
   5  -3   2      759.26      769.20     34.83 o
   6  -3   2      260.49      260.30     29.49 o
   7  -3   2      109.31      137.20     26.50 o
  -9  -2   2      601.53      573.60     51.29 o
  -8  -2   2     2772.60     2819.69     87.62 o
  -7  -2   2      901.99      845.01     45.73 o
  -6  -2   2      617.80      585.99     36.33 o
  -5  -2   2       49.45       68.39     14.96 o
  -4  -2   2     4965.92     4184.86     79.07 o
  -3  -2   2       61.04       22.65      7.27 o
  -2  -2   2     1078.54      518.03     18.38 o
  -1  -2   2     4450.48     4345.34     47.04 o
   0  -2   2    15382.67    14365.83    233.37 o
   1  -2   2     6205.68     8573.18    125.66 o
   2  -2   2    24760.23    24360.21    172.94 o
   3  -2   2     6418.18     6290.89     55.38 o
   4  -2   2      312.64      189.71      9.82 o
   5  -2   2      148.15      196.62     14.69 o
   6  -2   2     4937.03     4989.69    106.43 o
   7  -2   2     1993.70     2153.34     70.52 o
   8  -2   2        4.30       49.15     22.65 o
  -9  -1   2     3574.11     3678.80    108.56 o
  -8  -1   2      203.13      245.34     33.34 o
  -7  -1   2      165.78      164.43     17.40 o
  -6  -1   2     3262.88     3332.93     55.49 o
  -5  -1   2     4593.53     4410.95     61.01 o
  -4  -1   2     2112.39     1961.85     49.15 o
  -3  -1   2     2274.10     2737.62     53.43 o
  -2  -1   2     3556.90     4349.42     66.68 o
  -1  -1   2     3930.97     4368.65     60.69 o
   0  -1   2      710.97      616.77     12.82 o
   1  -1   2       85.01      123.15      5.56 o
   2  -1   2        9.18       16.36      2.69 o
   3  -1   2       21.16       59.86      9.58 o
   4  -1   2     1040.26     1204.22     19.79 o
   5  -1   2      729.32      824.40     23.96 o
   6  -1   2       12.45       24.36     14.53 o
   7  -1   2       80.03       97.45     21.37 o
   8  -1   2     1646.23     1585.73     62.40 o
  -8   0   2     3188.46     3401.36    200.25 o
  -7   0   2       58.19       67.99     13.55 o
  -6   0   2     1458.44     1316.25     25.32 o
  -5   0   2     2825.31     2883.59     35.85 o
  -4   0   2    22694.63    21407.80    158.73 o
  -3   0   2        9.35       18.28      3.35 o
  -2   0   2     7512.37     6492.57     96.83 o
  -1   0   2    20568.07    22063.81    258.59 o
   0   0   2    20078.04    18246.10    211.57 o
   1   0   2    16058.71    17618.84    149.31 o
   2   0   2     3923.66     3107.43     75.87 o
   3   0   2     1111.44     1300.20     17.16 o
   4   0   2    21712.65    21014.71    351.75 o
   5   0   2     1972.97     2029.53     37.62 o
   6   0   2     2116.48     2017.43     41.10 o
   7   0   2        9.68       23.40     11.33 o
   8   0   2      803.16      908.27     47.02 o
  -8   1   2      232.01      192.34     27.35 o
  -7   1   2     1882.73     1853.48     43.37 o
  -6   1   2       19.62       24.98      7.32 o
  -5   1   2        7.88        2.73      5.03 o
  -4   1   2      709.18      768.84     16.01 o
  -3   1   2        5.04       23.09      4.33 o
  -2   1   2        5.38       43.39      3.61 o
  -1   1   2      226.30      325.55      8.14 o
   0   1   2     2078.27     2095.21     31.63 o
   1   1   2    10620.87    11276.18    138.06 o
   2   1   2     1964.80     2664.86     32.78 o
   3   1   2     1742.40     2350.53     33.67 o
   4   1   2    11612.78    11975.04     92.89 o
   5   1   2     7753.59     7369.31     86.28 o
   6   1   2     2563.76     2774.73     84.20 o
   7   1   2       57.36       69.59     13.21 o
   8   1   2     1117.93     1049.99     35.57 o
   9   1   2     2086.37     2064.86     73.09 o
  -8   2   2      108.18       58.13     21.37 o
  -7   2   2     5723.95     5735.11    114.98 o
  -6   2   2     6323.33     6441.41     81.42 o
  -5   2   2       55.72       87.14      8.65 o
  -4   2   2       85.44       34.35      5.66 o
  -3   2   2     6028.14     5678.27     60.55 o
  -2   2   2    15501.52    14595.05    107.40 o
  -1   2   2     6229.74     5940.70     86.77 o
   0   2   2    16004.54    14895.74    264.14 o
   1   2   2    18854.00    19667.70    234.65 o
   2   2   2    12290.44    11516.25    106.84 o
   3   2   2     6021.69     6016.04    111.98 o
   4   2   2     6543.34     5938.99    100.44 o
   5   2   2        6.98       16.18      6.87 o
   6   2   2      133.16      108.27     12.83 o
   7   2   2     1740.12     1786.38     42.06 o
   8   2   2     3656.21     3683.85     67.16 o
   9   2   2      462.65      416.14     29.47 o
  -7   3   2       50.98       56.42     19.23 o
  -6   3   2     3723.36     3813.29     60.29 o
  -5   3   2     2317.42     2274.52     41.86 o
  -4   3   2     1183.92     1359.55     32.15 o
  -3   3   2       16.51       42.17      7.22 o
  -2   3   2     8916.54     8924.02     86.96 o
  -1   3   2    16663.46    17837.32    156.49 o
   0   3   2     1612.61     2461.59     55.99 o
   1   3   2      646.93      922.62     17.10 o
   2   3   2    12732.92    12523.41    115.75 o
   3   3   2    16126.77    17201.25    238.07 o
   4   3   2       26.39      122.83      7.26 o
   5   3   2      639.80      530.70     20.08 o
   6   3   2     4720.48     4709.60     69.14 o
   7   3   2     1073.14     1056.13     33.40 o
   8   3   2       82.20       96.73     16.49 o
   9   3   2      650.21      712.84     33.40 o
  -6   4   2        1.97        2.31     10.42 o
  -5   4   2     3368.24     3489.16     80.35 o
  -4   4   2      521.13      503.36     26.71 o
  -3   4   2     3663.57     3455.21     67.32 o
  -2   4   2     2735.03     2502.25     28.76 o
  -1   4   2      265.76      639.58     14.75 o
   0   4   2       10.96        6.54      3.62 o
   1   4   2    17552.63    17547.12    158.53 o
   2   4   2    12199.97    12663.69    224.40 o
   3   4   2     2471.71     3270.13     70.95 o
   4   4   2      373.81      493.21     16.63 o
   5   4   2     5381.52     5267.09    102.58 o
   6   4   2     4139.76     4109.64     93.60 o
   7   4   2      506.65      418.87     36.76 o
   8   4   2      810.86      712.08     46.16 o
   9   4   2     1384.89     1356.20     65.82 o
  -6   5   2      189.35      127.37     24.79 o
  -5   5   2      935.48      921.74     31.84 o
  -4   5   2     8422.62     8736.91    105.40 o
  -3   5   2     1882.51     1916.49     38.69 o
  -2   5   2      385.21      333.88     16.80 o
  -1   5   2        2.11        4.63      5.34 o
   0   5   2     7967.40     7431.57     77.42 o
   1   5   2     1691.19     1654.63     33.12 o
   2   5   2     3770.74     3303.79     45.79 o
   3   5   2      479.96      441.36     38.47 o
   4   5   2     3720.28     3425.95     50.17 o
   5   5   2      196.18      170.11     21.80 o
   6   5   2     6297.02     6303.15    124.38 o
   7   5   2     5545.91     5383.77    119.25 o
   8   5   2      275.49      278.25     35.05 o
   9   5   2        7.21      -11.54     22.23 o
  -6   6   2     1380.33     1324.15     59.84 o
  -5   6   2     3375.95     3668.97     96.17 o
  -4   6   2      870.12      848.56     29.98 o
  -3   6   2        8.17        8.66     16.46 o
  -2   6   2     1905.76     2025.85     40.83 o
  -1   6   2     6932.19     6660.48    123.95 o
   0   6   2      956.33      937.26     23.29 o
   1   6   2     3504.24     4270.27     54.84 o
   2   6   2     3374.69     3706.45     52.03 o
   3   6   2     8568.50     8829.24     98.46 o
   4   6   2     1043.62     1086.39     61.98 o
   5   6   2      519.48      536.84     33.34 o
   6   6   2      254.87      250.90     28.64 o
   7   6   2       16.24       18.81     18.38 o
   8   6   2       35.97       43.17     23.08 o
   9   6   2       11.50        7.27     23.51 o
  -5   7   2       44.19       24.79     22.23 o
  -4   7   2     1378.71     1547.69     63.69 o
  -3   7   2        1.12      -13.25     13.25 o
  -2   7   2     1683.91     1655.82     61.12 o
  -1   7   2      983.50     1036.06     47.44 o
   0   7   2     6315.91     6048.84    120.53 o
   1   7   2      925.30     1080.94     45.73 o
   2   7   2      558.54      415.06     18.07 o
   3   7   2     2741.02     2783.31     47.34 o
   4   7   2    10429.12    10363.10    116.34 o
   5   7   2     1346.81     1382.27     51.72 o
   6   7   2      237.50      209.86     27.35 o
   7   7   2      724.72      741.15     44.88 o
   8   7   2     3641.31     4010.90    108.56 o
  -4   8   2     1366.87     1390.82     64.97 o
  -3   8   2      931.25      949.30     52.57 o
  -2   8   2      157.11      175.67     29.49 o
  -1   8   2      231.84      238.93     30.35 o
   0   8   2       46.89       63.69     19.66 o
   1   8   2       62.38       79.07     20.09 o
   2   8   2      135.97      164.56     24.79 o
   3   8   2      672.06      723.93     39.32 o
   4   8   2       18.26       18.84     10.53 o
   5   8   2      182.09      179.94     24.36 o
   6   8   2      704.74      733.02     42.74 o
   7   8   2      116.15      117.97     26.93 o
   8   8   2      785.52      789.87     51.29 o
  -3   9   2     2178.01     2416.63     87.62 o
  -2   9   2     2547.88     2838.92     92.75 o
  -1   9   2       38.13       26.07     20.52 o
   0   9   2       23.99       43.17     20.52 o
   1   9   2     3127.38     3009.46     88.05 o
   2   9   2     3911.97     3901.06    100.87 o
   3   9   2       12.34       35.48     18.81 o
   4   9   2      227.13      222.98     19.17 o
   5   9   2     1639.26     1749.43     59.41 o
   6   9   2     1781.27     1858.85     65.40 o
   7   9   2      115.14      114.98     27.35 o
   8   9   2      599.11      715.93     50.01 o
  -1  10   2      528.41      541.97     50.01 o
   0  10   2      361.44      334.24     40.18 o
   1  10   2      104.54       82.49     25.22 o
   2  10   2     1091.34     1017.69     55.56 o
   3  10   2     1676.49     1525.03     64.54 o
   4  10   2      944.72      737.73     47.02 o
   6  10   2     1541.75     1578.03     61.98 o
   7  10   2      991.09      966.82     54.28 o
   1  11   2      982.82      915.10     57.70 o
   2  11   2       82.36      119.68     30.77 o
   3  11   2      343.46      405.19     43.17 o
   4  11   2       20.69      -18.81     20.94 o
  -5 -10   3      509.15      471.87     49.15 o
  -4 -10   3       66.43       84.63     29.92 o
  -3 -10   3      141.20      107.28     29.06 o
  -2 -10   3     2138.35     1966.56     82.49 o
  -1 -10   3       54.99       33.77     25.65 o
  -6  -9   3     1050.50     1127.53     61.98 o
  -5  -9   3      332.50      427.42     44.02 o
  -4  -9   3      143.07      131.22     29.06 o
  -3  -9   3     2911.52     3251.81    100.87 o
  -1  -9   3      242.09      247.48     35.90 o
   0  -9   3      538.06      498.80     46.16 o
   1  -9   3      912.07      926.65     56.85 o
   2  -9   3        4.44       31.20     23.51 o
  -7  -8   3      238.05      264.57     34.62 o
  -6  -8   3      434.26      414.88     37.19 o
  -5  -8   3     1463.80     1563.92     43.21 o
  -4  -8   3     1729.80     1607.52     66.68 o
  -3  -8   3     2164.76     2150.35     76.94 o
  -2  -8   3     2103.30     2027.25     75.23 o
  -1  -8   3      667.45      580.01     43.17 o
   0  -8   3     1577.89     1373.73     62.83 o
   1  -8   3      736.84      603.52     44.88 o
   2  -8   3      547.76      587.70     45.31 o
   3  -8   3      258.79      272.29     25.94 o
  -8  -7   3       29.95       55.99     25.65 o
  -7  -7   3     2226.59     2317.89     79.50 o
  -6  -7   3      770.80      720.00     31.36 o
  -5  -7   3      333.02      356.88     24.39 o
  -4  -7   3      467.63      515.71     24.82 o
  -3  -7   3     5192.16     5226.48    118.40 o
  -2  -7   3      873.83      883.48     48.30 o
  -1  -7   3       70.05       60.27     19.66 o
   0  -7   3     1969.16     2011.01     70.10 o
   1  -7   3     2126.87     2114.87     73.09 o
   2  -7   3     1244.79     1230.54     57.70 o
   3  -7   3        9.60        1.58     15.39 o
   4  -7   3     1012.36      865.86     36.84 o
  -8  -6   3     1117.38     1111.72     59.41 o
  -7  -6   3      372.34      353.48     37.19 o
  -6  -6   3      968.49      906.69     33.23 o
  -5  -6   3     1778.28     1786.04     42.89 o
  -4  -6   3     3408.25     3448.40     58.70 o
  -3  -6   3       22.04       31.67      9.31 o
  -2  -6   3      285.42      269.31     16.45 o
  -1  -6   3      755.44      699.26     39.75 o
   0  -6   3      611.99      555.22     36.33 o
   1  -6   3       69.17       61.98     18.38 o
   2  -6   3     2410.65     2294.39     72.23 o
   3  -6   3      169.01      212.17     28.42 o
   4  -6   3      159.22      225.98     21.43 o
   5  -6   3      514.91      458.62     42.74 o
  -9  -5   3     1011.57     1096.33     63.69 o
  -8  -5   3       15.93       30.77     20.94 o
  -7  -5   3       79.16       80.78     23.08 o
  -6  -5   3     1689.43     1697.34     41.98 o
  -5  -5   3    15821.39    15747.76    165.92 o
  -4  -5   3      472.67      569.04     23.08 o
  -3  -5   3      129.79       74.19     10.53 o
  -2  -5   3     5621.53     5655.79     71.15 o
  -1  -5   3    13500.03    13240.44    142.54 o
   0  -5   3      579.95      661.65     35.90 o
   1  -5   3      682.97      542.40     32.91 o
   2  -5   3     1989.23     1947.32     60.69 o
   3  -5   3     1231.42     1277.93     35.66 o
   4  -5   3       16.97       16.11     11.74 o
   5  -5   3       77.63      122.67     25.65 o
   6  -5   3        4.06       18.81     20.94 o
  -9  -4   3       30.49        4.27     23.94 o
  -8  -4   3       17.70        5.98     20.52 o
  -7  -4   3      223.27      216.70     29.06 o
  -6  -4   3       11.61       13.68     14.96 o
  -5  -4   3     1797.36     1871.67     57.70 o
  -4  -4   3      235.41      144.04     17.95 o
  -3  -4   3        7.28       50.40     18.81 o
  -2  -4   3       28.53       29.41      7.48 o
  -1  -4   3     8912.17     8383.40    113.27 o
   0  -4   3    19413.94    19582.54    179.09 o
   1  -4   3     1075.39      968.53     38.90 o
   2  -4   3      170.56      294.92     23.94 o
   3  -4   3     8002.70     7818.86     96.71 o
   4  -4   3     5248.52     5287.53     76.05 o
   5  -4   3        6.88       46.59     18.81 o
   6  -4   3       19.62       43.17     21.37 o
  -9  -3   3      229.10      157.29     32.91 o
  -8  -3   3     2233.24     2041.78     75.65 o
  -7  -3   3     1546.16     1447.67     59.41 o
  -6  -3   3       97.87       88.05     20.94 o
  -5  -3   3      275.85      345.35     26.50 o
  -4  -3   3     3151.97     3005.19     66.25 o
  -3  -3   3     3365.17     3384.73     65.40 o
  -2  -3   3      250.33      474.28     15.40 o
  -1  -3   3       52.69       13.42      4.27 o
   0  -3   3       76.38      178.08      8.07 o
   1  -3   3      106.32      195.76     18.81 o
   2  -3   3     3115.90     3291.98     70.52 o
   3  -3   3     2663.23     2583.15     44.26 o
   4  -3   3      398.09      416.35     19.71 o
   5  -3   3      982.60      987.77     44.88 o
   6  -3   3      805.27      824.06     45.31 o
   7  -3   3     1643.99     1715.66     67.10 o
  -9  -2   3       50.41       94.46     29.49 o
  -8  -2   3      133.82       98.31     26.50 o
  -7  -2   3     4637.79     4458.84    106.43 o
  -6  -2   3     4021.90     4151.95     94.03 o
  -5  -2   3      231.33      169.69     20.52 o
  -4  -2   3     1152.68     1273.71     40.18 o
  -3  -2   3    33730.77    33167.74    402.20 o
  -2  -2   3     5963.48     6030.89     89.33 o
  -1  -2   3     2143.02     1423.31     29.06 o
   0  -2   3       74.23      184.60      7.42 o
   1  -2   3     2798.08     1826.41     23.23 o
   2  -2   3    12543.87    12920.29     98.26 o
   3  -2   3      845.23      549.90     13.56 o
   4  -2   3     1012.29      994.46     25.31 o
   5  -2   3     2207.75     2126.84     62.40 o
   6  -2   3      801.73      812.10     42.31 o
   7  -2   3     1496.89     1645.99     62.83 o
   8  -2   3     1108.96     1247.21     59.41 o
  -9  -1   3      297.12      234.65     37.61 o
  -8  -1   3      464.50      539.83     42.74 o
  -7  -1   3       51.19       22.65     18.81 o
  -6  -1   3       51.09       44.02     16.24 o
  -5  -1   3      927.23     1030.08     39.75 o
  -4  -1   3     2776.15     2646.15     58.13 o
  -3  -1   3     7634.99     7888.45    115.83 o
  -2  -1   3     1913.18     2173.85     42.31 o
  -1  -1   3     1033.05     1235.24     26.07 o
   1  -1   3     8682.56     9000.82     82.88 o
   2  -1   3    12714.50    14140.83    104.80 o
   3  -1   3     2056.17     2096.43     34.04 o
   4  -1   3     1863.21     2098.48     27.18 o
   5  -1   3     2833.21     2884.94     82.71 o
   6  -1   3     2720.67     2667.52     72.23 o
   7  -1   3     2575.69     2625.64     76.51 o
   8  -1   3      109.71      117.11     26.07 o
  -8   0   3      482.01      389.94     26.59 o
  -7   0   3       37.54       42.43     12.94 o
  -6   0   3     1634.03     1635.71     40.18 o
  -5   0   3     6003.77     5774.00     77.78 o
  -4   0   3      529.94      757.04     15.98 o
  -3   0   3     2673.91     1809.71     28.23 o
  -2   0   3      596.67      590.27     19.23 o
  -1   0   3    16226.96    14558.33    178.66 o
   0   0   3      592.55      657.37     15.81 o
   1   0   3    38174.20    36344.74    302.96 o
   2   0   3     4777.49     5613.51     57.92 o
   3   0   3      247.21       55.68      5.27 o
   4   0   3     2302.87     2661.50     65.78 o
   5   0   3     8767.45     8519.12     96.50 o
   6   0   3      975.22      967.25     39.75 o
   7   0   3       11.57        5.98     14.53 o
   8   0   3      888.92      774.06     44.45 o
  -8   1   3      788.83      700.11     42.31 o
  -7   1   3     1356.05     1393.84     38.12 o
  -6   1   3     1227.71     1205.99     24.96 o
  -5   1   3     1941.23     1920.50     28.98 o
  -4   1   3     3350.82     3423.58     37.74 o
  -3   1   3    17442.14    20179.11    154.49 o
  -2   1   3     6105.24     6953.52     56.12 o
  -1   1   3     7486.45     7607.94     72.22 o
   0   1   3     9357.54     9963.01    289.79 o
   1   1   3     1597.61     2202.65     25.53 o
   2   1   3      291.27      238.87      8.75 o
   3   1   3        7.08       28.32      7.91 o
   4   1   3     6220.28     6352.83     89.33 o
   5   1   3       12.30       22.82      7.79 o
   6   1   3     1015.57      958.21     29.49 o
   7   1   3      123.39      152.81     16.59 o
   8   1   3       49.40       32.06     18.81 o
   9   1   3      255.52      285.09     34.62 o
  -7   2   3      470.62      525.30     34.62 o
  -6   2   3     2084.30     2095.55     34.06 o
  -5   2   3     4329.84     4076.54     46.54 o
  -4   2   3      127.71       75.17      7.06 o
  -3   2   3      131.39       31.79      4.55 o
  -2   2   3     7162.01     6698.87     67.99 o
  -1   2   3    24744.74    23753.22    219.91 o
   0   2   3     4482.55     5937.66    128.01 o
   1   2   3      569.95     1233.86     17.59 o
   2   2   3    15303.09    15709.99    140.54 o
   3   2   3    14836.27    13669.06    129.20 o
   4   2   3     4118.10     4905.51     61.16 o
   5   2   3      749.13      999.90     54.92 o
   6   2   3     2442.24     2373.04     44.92 o
   7   2   3     2770.76     2647.00     51.59 o
   8   2   3       68.39       44.60     14.17 o
   9   2   3        3.47        4.30     14.50 o
  -6   3   3     1093.23     1188.68     32.02 o
  -5   3   3      480.74      543.63     21.29 o
  -4   3   3       76.78       85.75      8.05 o
  -3   3   3     3400.21     3509.51     37.46 o
  -2   3   3      625.05      546.50     11.67 o
  -1   3   3      126.57       52.00      4.40 o
   0   3   3      554.12      393.39     28.00 o
   1   3   3     1442.43     1153.98     19.19 o
   2   3   3       28.07       61.23     12.40 o
   3   3   3     9545.79     9276.50     94.74 o
   4   3   3     8622.78     8489.96     94.03 o
   5   3   3     1017.76     1314.73     30.72 o
   6   3   3      188.12      179.97     32.27 o
   7   3   3     2463.08     2432.88     50.07 o
   8   3   3     3972.95     3893.12     69.91 o
   9   3   3      463.31      346.45     27.34 o
  -6   4   3       11.92       -9.40     13.68 o
  -5   4   3      787.77      848.58     59.41 o
  -4   4   3     9600.59     9726.09    116.26 o
  -3   4   3     5128.08     5060.97     50.28 o
  -2   4   3      160.05       73.89      6.13 o
  -1   4   3     2276.11     3080.91     39.23 o
   0   4   3    13805.24    13329.95    123.82 o
   1   4   3     5637.01     5258.50     58.05 o
   2   4   3       67.73       38.10     14.53 o
   3   4   3       70.84       52.02      9.62 o
   4   4   3     4100.52     4270.09     52.48 o
   5   4   3      571.36      473.15     29.92 o
   6   4   3      492.58      527.44     34.19 o
   7   4   3      146.28      172.25     26.07 o
   8   4   3       10.38      -13.68     17.95 o
   9   4   3      324.54      281.24     38.04 o
  -6   5   3      516.92      518.46     38.90 o
  -5   5   3       20.95       14.96     16.24 o
  -4   5   3      149.16      143.07     15.60 o
  -3   5   3     2967.12     2876.15     51.50 o
  -2   5   3     2399.99     2534.09     41.31 o
  -1   5   3      312.24      175.96     10.16 o
   0   5   3     2500.16     2858.13     39.22 o
   1   5   3    14897.28    14153.81    134.60 o
   2   5   3     5756.06     6036.28     69.44 o
   3   5   3       87.14       27.85      6.75 o
   4   5   3      250.36      370.51     15.91 o
   5   5   3     8724.63     8522.31    145.32 o
   6   5   3     2125.68     2001.60     64.11 o
   7   5   3       20.67       38.04     18.38 o
   8   5   3        7.86       18.81     20.94 o
   9   5   3     1624.10     1737.03     73.94 o
  -6   6   3     2005.02     2288.83     77.36 o
  -5   6   3      330.39      377.41     38.47 o
  -4   6   3       41.23       96.60     21.80 o
  -3   6   3      545.59      572.31     36.33 o
  -2   6   3     1823.69     1851.57     37.95 o
  -1   6   3       17.83       34.62     13.25 o
   0   6   3     2922.47     2791.86     40.77 o
   1   6   3      491.89      424.81     33.98 o
   2   6   3       98.69      184.72     12.90 o
   3   6   3      973.69     1212.76     28.10 o
   4   6   3     1971.09     1934.34     43.81 o
   5   6   3     1402.34     1486.56     51.72 o
   6   6   3      637.48      724.90     40.60 o
   7   6   3      920.04      921.52     48.73 o
   8   6   3      561.01      541.54     43.17 o
   9   6   3      814.49      779.61     53.85 o
  -5   7   3     2881.83     3071.86     93.18 o
  -4   7   3      311.05      296.20     34.62 o
  -3   7   3       30.77       77.79     20.94 o
  -2   7   3     3022.11     2944.92     82.49 o
  -1   7   3     5075.88     4847.36    106.85 o
   0   7   3      280.51      392.80     30.77 o
   1   7   3     1286.09     1035.82     25.60 o
   2   7   3      856.56      864.23     29.71 o
   3   7   3     5442.74     5090.45     68.65 o
   4   7   3       19.68       31.43     11.97 o
   6   7   3      254.07      206.87     26.50 o
   7   7   3      935.58      958.70     50.01 o
   8   7   3      614.07      499.23     45.31 o
  -4   8   3       61.37       57.70     24.79 o
  -3   8   3      545.30      575.31     43.60 o
  -2   8   3      792.88      771.49     47.02 o
  -1   8   3      335.83      385.53     38.04 o
   0   8   3      940.27      905.27     47.02 o
   1   8   3     1952.89     1989.21     65.40 o
   2   8   3     4453.81     4641.77    103.86 o
   3   8   3     2040.15     2088.77     42.41 o
   4   8   3     1667.40     1600.25     37.72 o
   5   8   3      539.91      589.84     35.90 o
   6   8   3       32.69       64.97     20.94 o
   7   8   3      334.95      377.41     37.19 o
   8   8   3      349.27      374.42     40.18 o
  -3   9   3      944.96     1071.54     59.84 o
  -2   9   3      192.13      250.04     35.90 o
  -1   9   3     1894.10     1829.78     71.38 o
   0   9   3      409.54      388.52     38.90 o
   1   9   3      365.11      378.27     36.76 o
   2   9   3     3254.32     3348.40     90.61 o
   3   9   3     4268.23     4322.06    103.86 o
   4   9   3      237.29      237.03     19.45 o
   5   9   3        7.85       10.26     16.67 o
   6   9   3     2473.66     2369.19     73.94 o
   7   9   3     1593.99     1716.09     67.53 o
   8   9   3      528.79      475.72     46.59 o
  -1  10   3      265.21      259.87     38.04 o
   0  10   3      320.14      279.10     36.76 o
   1  10   3      193.20      169.69     30.77 o
   2  10   3      793.55      739.01     47.44 o
   3  10   3      157.06      167.55     29.92 o
   4  10   3        4.68       -2.14     18.38 o
   6  10   3       12.68       44.88     22.23 o
   7  10   3      640.73      739.86     48.73 o
   0  11   3     1952.30     2184.97     86.34 o
   1  11   3     1051.17     1032.65     60.27 o
   2  11   3      226.79      147.46     31.20 o
   3  11   3      348.18      230.81     34.62 o
   4  11   3     2714.14     2894.06     91.47 o
  -4 -10   4      302.64      235.51     39.75 o
  -3 -10   4      767.90      530.85     51.72 o
  -2 -10   4     1074.92      996.31     63.26 o
  -6  -9   4     2563.97     3079.98    101.30 o
  -5  -9   4      783.71      869.37     57.27 o
  -4  -9   4       48.12       29.06     22.65 o
  -3  -9   4      329.25      257.31     37.19 o
  -1  -9   4     1428.78     1266.44     65.40 o
   0  -9   4       22.43      -16.24     20.09 o
   1  -9   4      123.22       44.02     25.65 o
  -7  -8   4      270.65      247.90     35.05 o
  -6  -8   4      722.01      646.94     53.85 o
  -5  -8   4      129.65      102.98     16.89 o
  -4  -8   4       50.40       39.75     21.80 o
  -3  -8   4      260.16      224.82     33.34 o
  -2  -8   4       58.98       51.72     22.23 o
  -1  -8   4     1105.28     1103.60     57.70 o
   0  -8   4      174.57      220.98     33.77 o
   1  -8   4      153.32      114.12     26.07 o
   2  -8   4       15.82       26.93     22.23 o
   3  -8   4     1619.55     1628.54    100.44 o
  -8  -7   4     3005.07     3049.21     99.16 o
  -7  -7   4      793.10      758.67     48.73 o
  -6  -7   4       40.13       71.03     15.86 o
  -5  -7   4      190.57      209.04     20.45 o
  -4  -7   4     6473.12     6575.85     92.50 o
  -3  -7   4     1184.76     1127.96     54.71 o
  -2  -7   4      463.50      428.70     39.75 o
  -1  -7   4      505.57      482.56     38.90 o
   0  -7   4     5117.82     4923.87    118.82 o
   1  -7   4      372.30      301.76     35.05 o
   2  -7   4     1105.20     1117.70     55.99 o
   3  -7   4      410.86      415.57     41.67 o
   4  -7   4       51.60       70.64     18.41 o
  -8  -6   4      125.83      119.25     28.64 o
  -7  -6   4      549.07      468.45     41.46 o
  -6  -6   4       26.55       37.61     13.30 o
  -5  -6   4      799.00      804.82     30.85 o
  -4  -6   4     1141.68     1210.55     46.59 o
  -3  -6   4     3662.24     3591.92     58.73 o
  -2  -6   4     3054.09     3247.53     87.62 o
  -1  -6   4       17.43       22.23     14.96 o
   0  -6   4     1021.78     1083.94     51.29 o
   1  -6   4     9919.13     9679.34    176.10 o
   2  -6   4      277.07      329.97     33.34 o
   3  -6   4       56.60       77.97     15.03 o
   4  -6   4      542.82      498.98     28.40 o
   5  -6   4     1902.32     2042.21     77.79 o
  -8  -5   4      122.03       61.98     24.79 o
  -7  -5   4     1180.88     1126.68     55.14 o
  -6  -5   4     1498.35     1641.72     68.17 o
  -5  -5   4     1226.68     1158.33     45.52 o
  -4  -5   4     1444.71     1390.67     34.96 o
  -3  -5   4      134.37      124.39     12.60 o
  -2  -5   4       21.19       59.87      9.09 o
  -1  -5   4     3213.09     3334.10     48.31 o
   0  -5   4     3490.09     3329.60     84.63 o
   1  -5   4        7.62       18.38     12.82 o
   2  -5   4       12.06       18.81     13.25 o
   3  -5   4     3195.16     3156.20     77.58 o
   4  -5   4     3102.18     3128.72     63.90 o
   5  -5   4     1237.12     1107.87     54.71 o
   6  -5   4     1344.17     1158.31     60.27 o
  -9  -4   4     1602.94     1504.52     72.66 o
  -8  -4   4      417.13      371.43     40.18 o
  -7  -4   4      199.36      231.66     30.77 o
  -5  -4   4     8052.28     8351.77    143.19 o
  -4  -4   4        9.65       25.65     11.11 o
  -3  -4   4      442.70      400.71     17.45 o
  -2  -4   4     3697.18     3558.90     50.93 o
  -1  -4   4     5183.25     4914.88     60.03 o
   0  -4   4       69.37       34.44      5.42 o
   1  -4   4      298.52      219.27     23.94 o
   2  -4   4       33.89       32.48     12.40 o
   3  -4   4     1467.27     1378.06     35.35 o
   4  -4   4      699.79      731.95     27.73 o
   5  -4   4     3445.73     3595.88     94.46 o
   6  -4   4      347.21      285.94     35.05 o
  -9  -3   4      759.51      876.64     57.70 o
  -8  -3   4        7.10        6.84     19.66 o
  -7  -3   4     3650.23     3687.77     96.60 o
  -6  -3   4     1235.58     1239.09     50.44 o
  -5  -3   4      202.44      282.95     26.07 o
  -4  -3   4     2806.86     3312.93     71.38 o
  -3  -3   4    10703.29    10371.76    149.17 o
  -2  -3   4    10245.45    10707.71    146.18 o
  -1  -3   4     1750.17     2107.89     32.70 o
   0  -3   4     2712.91     3425.51     42.54 o
   1  -3   4     3991.63     4014.45     45.35 o
   2  -3   4     4216.56     4073.73     82.92 o
   3  -3   4     1067.92     1228.99     30.32 o
   4  -3   4      788.81      783.63     29.28 o
   5  -3   4      802.23      761.23     41.89 o
   6  -3   4      195.88      196.19     28.64 o
   7  -3   4       47.76       37.19     22.65 o
  -9  -2   4      862.45      850.56     57.27 o
  -8  -2   4     2041.16     2101.62     77.36 o
  -7  -2   4      127.97      173.96     27.78 o
  -6  -2   4      934.29      875.78     41.89 o
  -5  -2   4       42.65       46.16     14.10 o
  -4  -2   4     3881.78     3277.45     68.81 o
  -3  -2   4       68.45       82.06     11.54 o
  -2  -2   4    12900.68    11969.02    159.00 o
  -1  -2   4     4793.95     4873.01     72.66 o
   0  -2   4      552.98      201.85     11.75 o
   1  -2   4      837.10     1185.26     20.30 o
   2  -2   4    19843.97    19304.39    142.85 o
   3  -2   4     7703.36     7649.81     66.11 o
   4  -2   4      180.59      147.43     12.65 o
   5  -2   4      556.15      558.64     34.19 o
   6  -2   4     7562.69     7522.58    144.47 o
   7  -2   4     2828.88     2811.56     84.63 o
  -8  -1   4      581.52      509.48     45.31 o
  -7  -1   4      156.67      190.20     27.78 o
  -6  -1   4     2597.45     2473.05     68.81 o
  -5  -1   4     7216.34     7189.62    123.95 o
  -4  -1   4     2907.49     2861.57     62.40 o
  -3  -1   4      162.06      205.59     15.39 o
  -2  -1   4     7957.62     9455.80    129.51 o
  -1  -1   4     7182.61     7955.98    107.71 o
   0  -1   4      150.31      125.66      8.12 o
   1  -1   4        9.47       28.24      8.33 o
   2  -1   4     2015.51     2519.02     31.88 o
   3  -1   4      290.35      306.03      9.74 o
   4  -1   4      948.46     1070.66     18.84 o
   5  -1   4      386.69      434.69     29.06 o
   6  -1   4       90.37      126.52     21.80 o
   7  -1   4     2198.94     2229.42     72.23 o
   8  -1   4      479.32      495.38     41.03 o
  -8   0   4     2498.46     2491.43     83.77 o
  -7   0   4        0.80      -13.68     15.39 o
  -6   0   4      462.94      404.34     33.34 o
  -5   0   4     6215.52     6297.17    111.98 o
  -4   0   4    18349.58    17475.89    233.80 o
  -3   0   4     6385.87     7414.44    111.13 o
  -2   0   4      958.63      430.84     17.95 o
  -1   0   4     9137.58     9655.83    127.37 o
   0   0   4    28075.22    26242.69    308.60 o
   1   0   4     1556.37     1741.08     23.52 o
   2   0   4     1573.29      955.08     25.04 o
   3   0   4    10375.58    11729.51    114.51 o
   4   0   4    12423.27    11771.89    118.55 o
   5   0   4     1237.15     1191.44     28.64 o
   6   0   4      487.45      430.34     20.83 o
   7   0   4        0.01        1.71     14.53 o
   8   0   4      895.34      880.48     47.87 o
  -7   1   4      378.65      396.75     24.92 o
  -6   1   4      193.82      207.97     13.63 o
  -5   1   4       40.42       35.65      6.94 o
  -4   1   4      631.00      681.46     15.84 o
  -3   1   4     1396.99     1546.55     21.53 o
  -2   1   4      299.70      293.16     10.73 o
  -1   1   4      126.83      147.89     10.69 o
   0   1   4     1681.76     1538.06     21.15 o
   1   1   4     7108.37     7137.86     67.70 o
   2   1   4      758.79     1028.52     18.59 o
   3   1   4      775.10     1104.66     21.91 o
   4   1   4     3464.74     3420.23     47.90 o
   5   1   4     9948.53     9966.14    109.07 o
   6   1   4     1842.28     1862.67     39.44 o
   7   1   4      386.57      360.20     23.94 o
   8   1   4      236.81      264.57     31.63 o
  -7   2   4     3929.47     4293.43     93.60 o
  -6   2   4     5485.01     5550.04     61.55 o
  -5   2   4       17.46       20.57      6.60 o
  -4   2   4       34.12       21.03      5.24 o
  -3   2   4    18397.72    18937.42    141.07 o
  -2   2   4    11266.36    10211.40     79.51 o
  -1   2   4      204.51       84.22      6.33 o
   0   2   4     7253.16     6439.74     77.15 o
   1   2   4     9057.68     9030.20    134.67 o
   2   2   4     3020.61     2363.62     40.60 o
   3   2   4     1953.52     1740.38     29.71 o
   4   2   4    10151.23    10080.37    105.17 o
   5   2   4      259.31      251.87     15.76 o
   6   2   4      598.50      575.87     22.96 o
   7   2   4     1921.77     1879.29     42.87 o
   8   2   4     2214.74     2167.11     49.82 o
   9   2   4      515.90      487.69     40.18 o
  -7   3   4       86.80      126.09     23.51 o
  -6   3   4      712.63      786.02     39.32 o
  -5   3   4     1809.35     1874.50     30.43 o
  -4   3   4      687.43      841.08     18.39 o
  -3   3   4     1861.64     2135.76     27.36 o
  -2   3   4    12528.96    12896.66    218.65 o
  -1   3   4    14105.32    14943.58    167.12 o
   0   3   4      101.45       41.46      5.14 o
   1   3   4      273.30      233.11      9.05 o
   2   3   4     4034.25     3366.84     32.04 o
   3   3   4     7561.28     7419.40     79.28 o
   4   3   4       96.04       35.89     14.53 o
   5   3   4       22.25        7.89      6.87 o
   6   3   4     2220.66     2176.10     43.37 o
   7   3   4     2355.28     2286.38     48.26 o
   8   3   4      597.02      628.62     29.37 o
   9   3   4     1085.26     1151.22     83.35 o
  -7   4   4      371.49      545.39     40.18 o
  -6   4   4       32.27       47.44     17.95 o
  -5   4   4     2040.90     2261.05     64.54 o
  -4   4   4       36.80       47.77      9.05 o
  -3   4   4     4147.51     3972.97     57.55 o
  -2   4   4     4016.29     4076.19     78.76 o
  -1   4   4     2166.04     2020.60     32.06 o
   0   4   4      591.61      909.49     19.17 o
   1   4   4     5722.87     5195.03     58.15 o
   2   4   4     9334.44     9451.11     93.51 o
   3   4   4       28.80       58.15      6.33 o
   4   4   4     3232.03     3866.44     79.07 o
   5   4   4     4907.78     4788.07     66.44 o
   6   4   4     3427.67     3438.94     57.61 o
   7   4   4      511.80      496.43     32.06 o
   8   4   4      384.72      347.93     36.33 o
   9   4   4      614.68      563.34     48.73 o
  -6   5   4       17.07        1.71     17.10 o
  -5   5   4      397.23      504.35     35.48 o
  -4   5   4     6305.07     6400.60    123.95 o
  -3   5   4      862.68      894.16     39.32 o
  -2   5   4     1062.03      891.04     17.62 o
  -1   5   4      305.39      384.32     25.22 o
   0   5   4     6116.57     5365.70     62.31 o
   1   5   4      963.54      972.73     21.79 o
   2   5   4     8663.90     8244.59    137.84 o
   3   5   4     2208.05     2247.92     50.01 o
   4   5   4      623.85      366.30     24.79 o
   5   5   4       59.23       85.48     17.52 o
   6   5   4     7476.60     7251.17    135.92 o
   7   5   4     2427.45     2323.02     73.52 o
   8   5   4      134.85      164.98     29.06 o
   9   5   4      111.08       81.21     27.78 o
  -6   6   4     1146.47     1157.88     57.27 o
  -5   6   4     2142.39     2166.59     72.23 o
  -4   6   4      709.59      731.31     41.46 o
  -3   6   4       97.70      115.40     20.94 o
  -2   6   4     3500.40     3529.20     83.77 o
  -1   6   4     4357.23     4300.63     55.73 o
   0   6   4     3457.72     3663.17     49.80 o
   1   6   4       65.60       87.00      9.13 o
   2   6   4     1595.40     1858.38     34.22 o
   3   6   4     1354.14     1392.30     29.76 o
   4   6   4     1216.57     1300.96     29.39 o
   5   6   4      101.94      124.81     20.52 o
   6   6   4      830.18      833.47     42.74 o
   7   6   4       25.51       45.31     20.09 o
   8   6   4       63.73       50.01     23.08 o
   9   6   4      128.51      120.96     30.35 o
  -5   7   4      495.42      526.15     43.60 o
  -4   7   4      774.33      882.62     49.58 o
  -3   7   4      168.36      128.23     24.36 o
  -2   7   4      580.69      542.82     36.76 o
  -1   7   4     1522.81     1435.70     54.71 o
   0   7   4    10644.83    10393.98    173.53 o
   1   7   4      927.75      991.78     42.53 o
   2   7   4      385.02      287.58     16.53 o
   3   7   4     2659.56     2737.14     57.27 o
   4   7   4    11403.86    11722.75    307.53 o
   5   7   4     1122.02     1138.65     46.59 o
   6   7   4       19.28       37.61     17.95 o
   7   7   4     1640.90     1558.80     62.40 o
   8   7   4     3943.63     3968.16    107.71 o
  -4   8   4     2025.70     1967.41     76.51 o
  -3   8   4      961.97     1039.91     54.71 o
  -2   8   4      314.60      297.48     35.05 o
  -1   8   4        6.80       30.35     18.38 o
   0   8   4       86.36       85.48     21.37 o
   1   8   4      195.33      247.05     29.06 o
   2   8   4      128.46      133.58     13.93 o
   3   8   4       21.56       20.61      9.74 o
   4   8   4      216.53      235.63     30.35 o
   5   8   4     2075.99     2007.59     63.26 o
   6   8   4      188.93      188.06     26.93 o
   7   8   4      176.50      108.99     25.65 o
   8   8   4      575.94      532.56     47.44 o
  -3   9   4     4497.58     4439.18    120.53 o
  -2   9   4     2821.64     3000.48     94.46 o
  -1   9   4        7.71       13.25     19.23 o
   0   9   4      127.76      108.56     25.22 o
   1   9   4     5223.47     5341.89    120.96 o
   2   9   4     3187.83     3237.27     88.48 o
   3   9   4       49.75       59.41     19.66 o
   4   9   4      164.18      206.48     18.67 o
   5   9   4     1760.73     1901.16     62.83 o
   6   9   4     2170.08     2101.62     70.10 o
   7   9   4      253.86      294.49     36.33 o
   8   9   4      330.05      394.08     43.17 o
  -2  10   4      120.90      121.81     31.63 o
  -1  10   4      756.14      707.81     51.29 o
   0  10   4      123.37       81.21     26.07 o
   1  10   4      564.51      488.97     45.31 o
   2  10   4     2606.79     2588.02     83.77 o
   3  10   4     1924.65     1935.35     70.10 o
   4  10   4      712.24      679.17     44.02 o
   5  10   4      305.46      228.67     29.92 o
   6  10   4      653.74      723.19     45.31 o
   7  10   4     1508.86     1516.91     65.40 o
   0  11   4      105.66       87.19     31.20 o
   1  11   4      439.98      544.10     52.15 o
   2  11   4      481.02      511.19     47.87 o
   3  11   4      379.96      463.32     44.88 o
   4  11   4        2.90        8.55     21.37 o
  -5  -9   5        9.20       21.37     25.22 o
  -4  -9   5       14.46       23.51     25.22 o
  -3  -9   5     1420.17     1539.56     73.52 o
  -2  -9   5      527.62      547.95     53.00 o
  -1  -9   5      650.81      742.00     53.43 o
   0  -9   5      228.62      260.73     40.18 o
  -7  -8   5     1253.89     1227.50     45.89 o
  -6  -8   5      331.97      355.42     27.86 o
  -5  -8   5      199.64      147.89     31.20 o
  -4  -8   5     1771.61     1625.05     71.38 o
  -3  -8   5      839.17      764.65     51.72 o
  -2  -8   5      989.12      979.65     57.27 o
  -1  -8   5     1166.92     1157.02     61.98 o
   0  -8   5      366.52      282.10     38.47 o
   1  -8   5       32.96        5.56     20.09 o
   2  -8   5     1288.49     1242.51     64.97 o
  -7  -7   5      209.10      334.44     27.86 o
  -6  -7   5       30.15       14.92     13.81 o
  -5  -7   5      765.10      867.82     34.32 o
  -4  -7   5     1875.37     1942.92     47.00 o
  -3  -7   5     5055.73     5220.50    125.66 o
  -2  -7   5      852.67      833.47     50.01 o
  -1  -7   5       15.84       15.39     17.52 o
   0  -7   5     1756.76     1691.73     69.67 o
   1  -7   5     5244.43     5205.54    127.37 o
   2  -7   5      513.30      407.33     40.60 o
   3  -7   5       52.93       21.37     15.11 o
  -8  -6   5     1365.75     1330.98     66.68 o
  -7  -6   5      939.91      823.29     35.81 o
  -6  -6   5       81.26       82.53     16.31 o
  -5  -6   5      533.21      533.67     27.26 o
  -4  -6   5     1083.13     1150.22     46.16 o
  -3  -6   5        0.59       15.12     30.77 o
  -2  -6   5      120.27      160.28     26.07 o
  -1  -6   5        1.42       -2.99     13.25 o
   0  -6   5      520.59      497.09     38.47 o
   1  -6   5     1523.85     1425.87     59.41 o
   2  -6   5     1042.21     1119.41     54.28 o
   3  -6   5      713.09      667.93     49.79 o
   4  -6   5       86.57       32.38     14.66 o
  -8  -5   5        4.39        5.98     20.94 o
  -7  -5   5        3.91       16.24     19.66 o
  -6  -5   5     4120.82     4160.07    100.87 o
  -5  -5   5     4370.35     4443.14     71.40 o
  -4  -5   5      338.83      397.76     21.67 o
  -3  -5   5      132.60      217.76     16.59 o
  -2  -5   5     5210.05     5062.43     68.70 o
  -1  -5   5     8997.37     8873.22    162.42 o
   0  -5   5     3354.40     3284.29     87.19 o
   1  -5   5      103.14      108.99     20.52 o
   2  -5   5      503.86      518.89     36.33 o
   3  -5   5      457.35      495.60     29.49 o
   4  -5   5        7.29       11.52     11.91 o
   5  -5   5      237.33      288.51     35.90 o
  -8  -4   5        6.12       33.34     22.65 o
  -7  -4   5      125.31      179.09     29.06 o
  -6  -4   5       17.89       11.54     15.39 o
  -5  -4   5     2036.98     1834.48     57.70 o
  -4  -4   5     1840.89     1864.40     53.43 o
  -3  -4   5      146.69       92.72     10.78 o
  -2  -4   5      932.14     1190.46     27.88 o
  -1  -4   5    16145.30    16428.34    159.18 o
   0  -4   5     5800.32     5533.53     67.32 o
   1  -4   5      863.35     1008.71     44.45 o
   2  -4   5       17.97       30.35     13.25 o
   3  -4   5     6608.52     6366.11    113.91 o
   4  -4   5     6144.49     6326.57     88.70 o
   5  -4   5       36.22        2.14     17.52 o
   6  -4   5        7.81        8.12     19.66 o
  -8  -3   5     3055.13     3097.08     96.17 o
  -7  -3   5     3366.52     3219.32     90.61 o
  -6  -3   5       35.39       26.07     16.24 o
  -5  -3   5       15.62       43.60     14.53 o
  -4  -3   5     2190.68     2189.24     56.42 o
  -3  -3   5     2670.98     2636.75     58.13 o
  -2  -3   5     1153.57     1169.42     33.34 o
  -1  -3   5      417.58      377.14     14.15 o
   0  -3   5     2141.84     2267.96     61.55 o
   1  -3   5       15.81        5.54      4.12 o
   2  -3   5      595.33      648.40     32.91 o
   3  -3   5     1662.08     1646.39     36.54 o
   4  -3   5      530.13      507.66     22.45 o
   5  -3   5     1580.20     1584.44     59.84 o
   6  -3   5     1425.17     1361.33     59.84 o
   7  -3   5      713.83      728.32     48.73 o
  -8  -2   5      464.89      485.55     46.16 o
  -7  -2   5     6199.83     5895.39    126.52 o
  -6  -2   5     2679.49     2721.81     74.80 o
  -5  -2   5      105.21      161.99     20.52 o
  -4  -2   5      731.72      773.63     32.48 o
  -3  -2   5    11702.75    10446.98    150.45 o
  -2  -2   5     6817.86     6890.43    103.44 o
  -1  -2   5      124.69       41.46      7.27 o
   0  -2   5      506.14      731.57     24.58 o
   1  -2   5    24610.95    23801.23    209.99 o
   2  -2   5     3947.83     3765.99     45.18 o
   3  -2   5     1978.87     1751.61     35.48 o
   4  -2   5      251.27      266.28     26.07 o
   5  -2   5      923.63      844.58     41.89 o
   6  -2   5       79.63       99.59     22.23 o
   7  -2   5      880.01      935.62     51.72 o
  -8  -1   5      337.43      323.13     38.04 o
  -7  -1   5        4.99        8.12     16.67 o
  -6  -1   5        8.95       -1.28     14.10 o
  -5  -1   5        5.71        4.27     11.11 o
  -4  -1   5     2291.85     2212.32     55.14 o
  -3  -1   5     1266.83     1092.91     33.77 o
  -2  -1   5     4752.82     5408.56     85.91 o
  -1  -1   5     2294.30     2718.81     50.01 o
   0  -1   5     2684.51     2888.93     47.87 o
   1  -1   5     7148.76     7642.35     77.04 o
   2  -1   5     3217.13     3245.33     34.27 o
   3  -1   5     2234.62     2530.32     30.13 o
   4  -1   5       25.32       40.90      7.35 o
   6  -1   5     1890.55     1852.44     62.40 o
   7  -1   5      728.71      640.70     42.31 o
   8  -1   5      157.90      114.55     27.78 o
  -8   0   5      315.65      212.85     32.91 o
  -7   0   5       22.54       85.06     21.80 o
  -6   0   5     1404.69     1395.10     52.15 o
  -5   0   5     8364.04     7860.67    132.50 o
  -4   0   5       59.00       50.86     11.54 o
  -3   0   5     3102.98     2444.41     53.00 o
  -2   0   5     1008.56      995.03     29.06 o
  -1   0   5    11553.12    10186.68    137.20 o
   0   0   5      672.40      645.40     19.23 o
   1   0   5    15152.40    13868.05    173.53 o
   2   0   5     2155.52     2527.89     27.85 o
   3   0   5      787.14      441.55     13.70 o
   4   0   5      314.55      316.83     21.37 o
   5   0   5     8929.02     8804.95     99.39 o
   6   0   5     1894.11     1969.98     61.55 o
   7   0   5       19.69       14.96     17.10 o
   8   0   5      779.30      694.13     44.88 o
  -8   1   5      524.32      516.32     46.16 o
  -7   1   5      579.39      567.61     39.32 o
  -6   1   5     1908.16     1883.62     83.99 o
  -5   1   5      742.82      706.50     23.39 o
  -4   1   5     3842.89     4054.51     69.03 o
  -3   1   5     2020.47     2293.63     37.19 o
  -2   1   5     2749.31     3121.89     41.56 o
  -1   1   5     3041.38     2822.50     36.11 o
   0   1   5     6134.31     6222.37     88.90 o
   1   1   5     1408.45     1965.70     26.38 o
   2   1   5       11.44        9.59      3.77 o
   3   1   5     1042.65     1013.02     21.60 o
   4   1   5      301.40      208.27     13.45 o
   5   1   5      314.87      325.29     16.92 o
   6   1   5     3235.15     3242.31     54.38 o
   7   1   5       83.71       96.02     14.30 o
   8   1   5      142.18      185.50     28.21 o
  -7   2   5      540.79      611.21     37.61 o
  -6   2   5     2827.91     2971.16     66.04 o
  -5   2   5     4066.20     4046.35     47.47 o
  -4   2   5       49.33      115.99      8.66 o
  -3   2   5      547.48      427.03     11.76 o
  -2   2   5     9265.14     8627.62     88.98 o
  -1   2   5    13755.27    12716.26    118.86 o
   0   2   5      426.03      751.13     15.71 o
   1   2   5       22.23       57.97      3.89 o
   2   2   5     9245.91     9246.69    201.96 o
   3   2   5    14795.21    14340.05    136.15 o
   4   2   5      664.25      796.61     35.48 o
   5   2   5      339.87      476.36     19.64 o
   6   2   5     1463.06     1494.85     35.35 o
   7   2   5     1254.83     1216.53     41.03 o
   8   2   5        1.68        8.30     11.91 o
  -7   3   5      572.30      557.78     38.90 o
  -6   3   5     1133.33     1169.42     47.44 o
  -5   3   5      102.86      115.27     29.49 o
  -4   3   5      217.91      239.90     15.51 o
  -3   3   5      342.17      249.97     10.49 o
  -2   3   5      598.05      585.31     11.79 o
  -1   3   5     1941.27     1634.64     27.25 o
   0   3   5      586.02      443.14     13.14 o
   1   3   5      453.81      227.31      9.49 o
   2   3   5      298.63      541.32     10.63 o
   3   3   5     9562.88     9249.68     94.69 o
   4   3   5    11391.38    11300.60    116.47 o
   5   3   5      170.43      229.68     15.27 o
   6   3   5      245.14      281.36     19.35 o
   7   3   5     3663.76     3471.17     60.67 o
   8   3   5     4652.60     4376.50    134.85 o
   9   3   5       61.71       31.68     15.85 o
  -7   4   5      918.64     1038.20     51.29 o
  -6   4   5       11.00        7.27     16.24 o
  -5   4   5      629.61      674.90     37.61 o
  -4   4   5     8912.81     8844.60    101.02 o
  -3   4   5     3759.06     3718.57    119.46 o
  -2   4   5       98.22      254.88      9.37 o
  -1   4   5      946.10     1198.41     26.48 o
   0   4   5     7719.35     7033.28     74.97 o
   1   4   5     2895.56     2778.61     37.93 o
   2   4   5      256.92      199.14     10.27 o
   3   4   5      440.58      391.55     22.01 o
   4   4   5      564.68      515.01     18.67 o
   5   4   5      177.26      128.62     12.47 o
   6   4   5     1031.78     1006.04     30.32 o
   7   4   5      323.06      347.33     23.18 o
   8   4   5      135.33      124.02     18.28 o
   9   4   5      166.27      153.63     23.51 o
  -6   5   5       95.67       61.98     21.80 o
  -5   5   5       11.12       35.05     18.38 o
  -4   5   5     1287.04     1234.39     48.30 o
  -3   5   5     6870.65     6949.41    127.80 o
  -2   5   5     4037.16     4324.75     57.85 o
  -1   5   5      398.53      656.36     21.58 o
   0   5   5     1421.76     1459.56     27.56 o
   1   5   5    12863.34    11778.08    116.40 o
   2   5   5     4406.67     4493.46     56.03 o
   3   5   5      304.75      177.36     25.43 o
   4   5   5     1903.82     2076.83     56.85 o
   5   5   5     8488.25     7975.22    138.91 o
   6   5   5     3800.82     3627.93     88.48 o
   7   5   5      122.67      139.77     24.79 o
   8   5   5       23.46       13.25     20.52 o
   9   5   5      636.25      714.65     50.44 o
  -6   6   5     2156.73     2284.98     78.65 o
  -5   6   5      243.58      232.52     31.63 o
  -4   6   5      517.59      598.39     38.90 o
  -3   6   5       36.57       34.62     16.67 o
  -2   6   5     1039.13      913.40     41.46 o
  -1   6   5       10.05       16.25      7.04 o
   0   6   5     1257.03     1137.32     26.19 o
   1   6   5      337.37      342.71     15.27 o
   2   6   5       70.56      128.62     12.18 o
   3   6   5     2775.98     3083.03     46.74 o
   4   6   5     2835.48     2862.43     69.67 o
   5   6   5     2656.42     2603.41     70.52 o
   7   6   5      758.70      668.06     42.31 o
   8   6   5      532.01      480.42     43.17 o
   9   6   5      475.36      445.80     45.73 o
  -5   7   5     2415.51     2570.07     83.77 o
  -4   7   5      612.87      540.69     41.46 o
  -3   7   5       51.71       67.10     21.37 o
  -2   7   5     3143.52     3483.04     89.76 o
  -1   7   5    10473.79    10318.76    176.10 o
   0   7   5      213.93      260.56     15.88 o
   1   7   5      764.12      636.71     37.19 o
   2   7   5     2179.11     2207.68     40.68 o
   3   7   5     4769.88     4416.24     62.26 o
   4   7   5       50.57       72.23     17.52 o
   5   7   5     5093.00     5027.73    106.00 o
   6   7   5        2.62        2.99     15.39 o
   7   7   5      476.94      563.34     40.60 o
   8   7   5      129.02      125.66     28.64 o
  -4   8   5      444.74      329.11     40.18 o
  -3   8   5     1106.63     1024.95     54.28 o
  -2   8   5      777.46      813.81     47.02 o
  -1   8   5     1265.30     1217.29     54.71 o
   0   8   5     1071.28     1121.98     50.86 o
   1   8   5     1878.01     1960.57     64.11 o
   2   8   5     1176.65     1194.77     41.25 o
   3   8   5     2270.05     2365.35     52.15 o
   4   8   5     1082.04     1186.52     46.59 o
   5   8   5      864.87      847.57     43.17 o
   6   8   5      805.39      747.98     43.60 o
   7   8   5      525.74      526.15     40.60 o
   8   8   5      479.00      512.48     46.16 o
  -3   9   5      406.63      430.41     45.31 o
  -2   9   5      864.91      967.68     55.14 o
  -1   9   5      842.48      871.51     51.29 o
   0   9   5      210.31      244.06     32.48 o
   1   9   5      432.93      396.65     37.61 o
   2   9   5      639.27      641.56     40.60 o
   3   9   5     3218.36     3334.34     58.10 o
   4   9   5      186.68      191.91     24.79 o
   5   9   5       61.10       52.15     20.09 o
   6   9   5     1660.42     1743.44     64.97 o
  -2  10   5      636.43      617.19     50.44 o
  -1  10   5      206.79      168.40     32.06 o
   0  10   5        3.15       -5.98     20.09 o
   1  10   5     1088.16     1108.73     57.70 o
   2  10   5      202.92      184.22     31.20 o
   3  10   5        4.60       36.76     20.09 o
   5  10   5      108.15      161.99     27.78 o
   6  10   5      124.42      127.80     27.35 o
   7  10   5      825.72      874.07     52.57 o
   0  11   5     2531.28     2536.31     92.32 o
   1  11   5     1687.12     1609.66     72.23 o
   2  11   5      134.08      173.53     32.91 o
   3  11   5      321.60      246.62     35.05 o
  -4  -9   6       66.25       97.02     31.20 o
  -3  -9   6      374.15      259.44     39.75 o
  -2  -9   6     3830.58     4011.33    123.95 o
  -1  -9   6     1798.94     1673.35     79.07 o
  -6  -8   6      198.14      223.75     24.34 o
  -5  -8   6       10.66        8.55     22.23 o
  -4  -8   6        3.48       13.68     21.80 o
  -3  -8   6       55.49       32.48     23.51 o
  -2  -8   6       29.12       24.79     23.51 o
  -1  -8   6     1089.64     1114.71     63.26 o
   0  -8   6     1361.16     1111.72     62.40 o
   1  -8   6       58.45       24.79     23.94 o
   2  -8   6     1081.40      932.63     59.41 o
  -7  -7   6      683.72      619.69     53.64 o
  -6  -7   6      112.26      154.87     21.10 o
  -5  -7   6     1957.48     2042.96     51.42 o
  -4  -7   6     4441.30     4726.40    122.67 o
  -3  -7   6      810.72      780.90     51.29 o
  -2  -7   6       19.11       18.81     18.81 o
  -1  -7   6      168.21      136.77     27.78 o
   0  -7   6     1613.72     1629.75     71.38 o
   1  -7   6       36.38       43.60     22.65 o
   2  -7   6      213.10      297.91     38.04 o
   3  -7   6       41.32       38.01     20.52 o
  -7  -6   6      819.41      850.33     37.14 o
  -6  -6   6      203.08      242.35     28.21 o
  -5  -6   6      165.90      140.97     18.19 o
  -4  -6   6     2555.29     2599.10     90.40 o
  -3  -6   6     6662.39     7021.78     93.95 o
  -2  -6   6      153.08      175.67     28.21 o
  -1  -6   6       97.95      124.38     24.36 o
   0  -6   6     3054.20     2927.39     90.19 o
   1  -6   6     3999.72     3923.28    105.15 o
   2  -6   6     1966.46     1644.71     67.10 o
   3  -6   6       41.17       55.32     15.56 o
   4  -6   6      488.53      494.52     47.02 o
  -8  -5   6       22.93       14.10     23.08 o
  -7  -5   6     1910.58     2081.10     75.65 o
  -6  -5   6     1603.30     1660.10     62.83 o
  -5  -5   6      163.64      186.61     18.25 o
  -4  -5   6     1203.73     1177.64     34.25 o
  -3  -5   6       17.83        7.00     11.54 o
  -2  -5   6      370.48      382.31     30.56 o
  -1  -5   6     3645.81     3960.04    100.02 o
   0  -5   6     3129.62     3089.81     87.19 o
   1  -5   6       99.39      126.94     23.08 o
   2  -5   6        7.02        7.69     14.53 o
   3  -5   6     2059.26     1912.68     86.77 o
   4  -5   6     2134.94     1962.71     72.23 o
   5  -5   6      752.37      746.27     50.44 o
  -8  -4   6      404.76      353.48     41.03 o
  -7  -4   6      832.21      795.85     47.87 o
  -6  -4   6     3698.22     3666.40     91.90 o
  -5  -4   6     4252.97     4240.43     94.03 o
  -4  -4   6       47.28       74.37     15.39 o
  -3  -4   6       89.89      117.03     12.53 o
  -2  -4   6     2334.41     2102.08     39.41 o
  -1  -4   6     6631.01     6682.13     79.97 o
   0  -4   6      367.06      313.73     30.35 o
   1  -4   6     2497.84     2475.61     72.66 o
   2  -4   6     1001.34      816.80     41.46 o
   3  -4   6     1007.88      973.24     38.25 o
   4  -4   6     1037.87     1004.01     49.58 o
   5  -4   6     1409.82     1505.37     63.26 o
   6  -4   6        1.30        0.00     20.52 o
  -8  -3   6      125.43       63.26     26.07 o
  -7  -3   6     1323.54     1306.19     57.70 o
  -6  -3   6      588.78      624.89     38.47 o
  -5  -3   6        3.34       -5.98     11.11 o
  -4  -3   6      469.11      598.81     30.77 o
  -3  -3   6     7494.59     7737.57    123.52 o
  -2  -3   6     3410.06     3224.45     63.26 o
  -1  -3   6     2830.54     3339.91     48.15 o
   0  -3   6     2840.60     3285.88     45.78 o
   1  -3   6     4613.68     4821.15     58.41 o
   2  -3   6      684.10      683.02     35.48 o
   3  -3   6      432.25      468.58     22.04 o
   4  -3   6      325.36      362.45     32.91 o
   5  -3   6      341.66      315.01     33.77 o
   6  -3   6        0.96        4.27     19.23 o
  -8  -2   6     1757.50     1740.45     71.81 o
  -7  -2   6      157.95      148.31     26.07 o
  -6  -2   6     1207.94     1179.25     49.58 o
  -5  -2   6      253.69      233.80     24.79 o
  -4  -2   6     4437.46     3995.94     82.06 o
  -3  -2   6       38.63       67.53     12.40 o
  -2  -2   6    18831.27    18278.16    236.36 o
  -1  -2   6     4040.66     3927.98     67.53 o
   0  -2   6      236.67       63.45      7.18 o
   1  -2   6      211.71      280.40     11.71 o
   2  -2   6    10792.95    10394.12    172.68 o
   3  -2   6     3316.45     3129.92     50.68 o
   4  -2   6       14.64       14.53     13.25 o
   5  -2   6      201.81      209.01     26.93 o
   6  -2   6     4263.93     4252.82    105.57 o
   7  -2   6     2716.38     2837.64     88.90 o
  -8  -1   6      742.73      697.12     48.73 o
  -7  -1   6      558.70      492.39     38.04 o
  -6  -1   6     2102.95     2168.30     66.25 o
  -5  -1   6     3306.45     3343.27     77.79 o
  -4  -1   6      337.02      309.02     22.65 o
  -3  -1   6      136.23      158.57     16.24 o
  -2  -1   6       84.84      118.82     13.25 o
  -1  -1   6     1452.64     1605.81     38.04 o
   0  -1   6       72.34       39.32      7.27 o
   1  -1   6      475.67      553.72     15.48 o
   2  -1   6        9.66       14.13      8.05 o
   3  -1   6      307.64      299.25     11.23 o
   4  -1   6     1124.91     1135.95     26.17 o
   5  -1   6      233.84      269.27     27.78 o
   6  -1   6      848.44      774.06     42.74 o
   7  -1   6     1468.20     1478.02     61.55 o
  -8   0   6     2314.31     2517.50     85.06 o
  -7   0   6      114.68       77.36     21.80 o
  -6   0   6      196.35      150.45     22.65 o
  -5   0   6     3103.87     2982.10     72.23 o
  -4   0   6    12867.51    12205.39    179.09 o
  -3   0   6      589.71      741.15     29.06 o
  -2   0   6       86.73       34.62      8.55 o
  -1   0   6     4773.21     4908.48     80.35 o
   0   0   6    34416.71    33272.03    394.94 o
   1   0   6     1261.14     1317.31     31.20 o
   2   0   6      171.76       57.81      5.42 o
   3   0   6     1663.59     1780.10     24.35 o
   4   0   6     8083.83     7968.97     96.38 o
   5   0   6        1.21       10.98      7.70 o
   6   0   6     1136.23     1193.78     49.15 o
   7   0   6      166.58      127.80     25.65 o
   8   0   6      487.29      592.40     42.74 o
  -8   1   6      334.71      347.49     40.18 o
  -7   1   6       77.80       66.68     21.80 o
  -6   1   6       19.71       24.79     15.39 o
  -5   1   6        7.36       28.28      9.05 o
  -4   1   6      211.12      183.63     28.42 o
  -3   1   6     1148.93     1135.37     28.00 o
  -2   1   6     1125.99     1454.73     32.70 o
  -1   1   6     1370.04     1681.47     38.47 o
   0   1   6    16052.90    16899.30    213.28 o
   1   1   6    10970.52    11164.33    104.87 o
   2   1   6     2110.36     2654.67     54.50 o
   3   1   6       51.79       42.58      5.38 o
   4   1   6     2533.19     2416.89     39.54 o
   5   1   6     7222.62     7341.54     88.03 o
   6   1   6     2037.89     2107.43     73.73 o
   7   1   6      101.72      113.27     21.80 o
   8   1   6     1606.14     1494.26     60.69 o
  -7   2   6     4333.91     4492.01     73.63 o
  -6   2   6     4217.14     4318.99     67.38 o
  -5   2   6       31.39       24.56     18.59 o
  -4   2   6       55.22      103.09     11.17 o
  -3   2   6     8193.04     7888.31     87.94 o
  -2   2   6     7802.17     7262.84     79.93 o
  -1   2   6     2948.19     2776.26     38.21 o
   0   2   6     1182.25      795.06     17.52 o
   1   2   6      501.92      318.06      8.08 o
   2   2   6     3885.54     3541.74     43.61 o
   3   2   6     3889.17     3952.67     50.46 o
   4   2   6     3760.78     3373.80     54.50 o
   5   2   6       78.09      104.09     11.78 o
   6   2   6       14.11       10.26      8.75 o
   7   2   6     2245.60     2175.63     65.61 o
   8   2   6     3114.54     3075.54     60.75 o
  -7   3   6      200.63      230.81     29.49 o
  -6   3   6     1364.03     1408.93     37.63 o
  -5   3   6     2671.07     2705.28    108.35 o
  -4   3   6      100.05      134.95     17.95 o
  -3   3   6     2682.82     2984.11     46.59 o
  -2   3   6    12771.95    12625.78    125.80 o
  -1   3   6    10398.38    10714.51    106.61 o
   0   3   6     1929.81     2969.06     39.89 o
   1   3   6      208.99      323.38      9.13 o
   2   3   6    15840.51    15919.73    117.88 o
   3   3   6     7514.10     7127.48     77.73 o
   4   3   6       97.52       42.31      7.79 o
   5   3   6      429.35      442.79     25.22 o
   6   3   6      739.79      716.62     25.67 o
   7   3   6     1400.77     1419.14     37.89 o
   8   3   6      201.31      218.06     21.23 o
  -7   4   6      241.68      327.40     35.05 o
  -6   4   6       22.12       24.79     17.52 o
  -5   4   6      538.08      638.14     37.19 o
  -4   4   6      135.02      126.03     16.46 o
  -3   4   6     3655.58     3554.59     52.98 o
  -2   4   6     1795.49     1589.20     31.19 o
  -1   4   6       45.20       12.98      9.83 o
   0   4   6      400.57      610.85     31.63 o
   1   4   6    12804.89    13196.84    126.48 o
   2   4   6     5429.80     5286.91     60.22 o
   3   4   6     1307.34     1668.17     23.38 o
   4   4   6     1311.81     1473.66     34.83 o
   5   4   6     4096.78     4098.47     60.13 o
   6   4   6     1586.96     1662.03     38.51 o
   7   4   6     1114.59     1054.27     33.62 o
   8   4   6      712.23      599.74     41.25 o
   9   4   6      623.47      579.01     48.94 o
  -6   5   6        7.40       43.60     20.94 o
  -5   5   6     1378.41     1422.45     55.99 o
  -4   5   6     2262.04     2369.61     69.24 o
  -3   5   6     1966.69     1998.12     38.82 o
  -2   5   6      881.80      750.73     22.57 o
  -1   5   6      233.06      253.82     18.38 o
   0   5   6    12426.51    12297.15    122.99 o
   1   5   6      954.73      991.99     23.27 o
   2   5   6     6721.24     6054.81     70.10 o
   3   5   6     2521.81     2785.23     40.65 o
   4   5   6     2643.51     2418.34     62.83 o
   5   5   6        9.23       11.11     13.68 o
   6   5   6     6784.83     6391.20    124.81 o
   7   5   6     1555.05     1554.03     40.81 o
   8   5   6       18.33       -6.84     18.81 o
   9   5   6      138.74       99.59     29.92 o
  -5   6   6     2226.72     2282.42     75.23 o
  -4   6   6       32.82       53.00     19.23 o
  -3   6   6      871.09      850.56     43.17 o
  -2   6   6     3442.64     3771.98     88.05 o
  -1   6   6     6226.08     6097.05     74.84 o
   0   6   6     1842.15     1786.44     44.45 o
   1   6   6      257.96      355.41     16.07 o
   2   6   6     1957.80     2199.83     38.38 o
   3   6   6     1198.70     1210.42     27.50 o
   4   6   6      456.58      488.54     30.35 o
   5   6   6      372.89      401.35     30.77 o
   6   6   6       48.16       66.25     19.23 o
   7   6   6       53.38       63.26     20.94 o
   8   6   6      140.45      107.71     26.50 o
  -5   7   6       27.51       72.66     26.07 o
  -4   7   6     2811.50     2838.06     85.48 o
  -3   7   6      128.93      128.65     25.22 o
  -2   7   6      161.93      171.82     25.22 o
  -1   7   6     2324.90     2409.36     70.52 o
   0   7   6     5262.97     4849.53     65.56 o
   1   7   6      236.23      287.09     19.02 o
   2   7   6       58.22       34.58     10.26 o
   3   7   6     1277.90     1277.70     30.95 o
   4   7   6     5813.64     5821.02    111.98 o
   5   7   6     1306.85     1354.06     52.57 o
   6   7   6       53.41       73.94     20.94 o
   7   7   6     1085.16      946.73     50.44 o
   8   7   6     3662.15     3526.64    101.30 o
  -4   8   6      264.60      311.16     39.75 o
  -3   8   6      541.00      538.98     42.74 o
  -2   8   6        7.42        3.42     17.10 o
  -1   8   6      499.72      514.19     38.04 o
   0   8   6      105.86      103.44     21.80 o
   1   8   6      195.86      175.09     15.39 o
   2   8   6       66.01       96.60     30.77 o
   3   8   6      396.07      413.17     21.29 o
   4   8   6      510.77      517.60     33.34 o
   5   8   6     2282.58     2160.18     67.96 o
   6   8   6     1205.32     1086.07     51.72 o
   7   8   6       13.21       15.39     19.23 o
   8   8   6      243.81      287.23     38.04 o
  -3   9   6     1961.52     2162.74     82.49 o
  -2   9   6     2696.57     2707.27     88.90 o
  -1   9   6       45.79       34.19     21.80 o
   0   9   6       78.74       96.17     24.36 o
   1   9   6     4135.46     4318.22    106.00 o
   2   9   6     4440.06     4631.52    106.85 o
   3   9   6     1194.54     1259.36     75.01 o
   4   9   6      285.57      308.17     30.77 o
   5   9   6      760.13      869.80     45.31 o
   6   9   6      315.06      354.76     37.61 o
   7   9   6      137.13      186.78     32.06 o
  -1  10   6      351.55      371.43     43.17 o
   0  10   6      683.55      709.09     49.58 o
   1  10   6      637.53      611.21     45.73 o
   2  10   6     1082.84     1074.53     55.14 o
   3  10   6     3120.87     3053.91     87.62 o
   4  10   6       13.69      -12.40     15.81 o
   5  10   6      341.61      329.11     34.62 o
   6  10   6     2133.72     2262.33     76.51 o
   7  10   6     1139.47     1270.29     62.40 o
   0  11   6        3.57       11.54     24.79 o
   1  11   6      761.05      795.85     54.28 o
   2  11   6       36.05       24.36     23.51 o
   3  11   6       18.52       55.99     23.94 o
  -5  -8   7     1473.39     1274.56     69.67 o
  -4  -8   7      199.38      172.68     34.19 o
  -3  -8   7     1086.44     1006.57     61.55 o
  -2  -8   7     1507.42     1555.38     76.08 o
  -1  -8   7      421.01      308.60     41.89 o
   0  -8   7        3.39       27.35     23.51 o
   1  -8   7      728.15      517.18     52.15 o
  -6  -7   7        3.13       11.50     15.50 o
  -5  -7   7       84.58      146.25     20.20 o
  -4  -7   7      530.89      547.52     50.86 o
  -3  -7   7     2718.74     2977.40     98.73 o
  -2  -7   7      295.56      252.18     35.48 o
  -1  -7   7       15.35       31.20     21.80 o
   0  -7   7      763.33      749.69     52.57 o
   1  -7   7     4538.23     4313.09    120.10 o
   2  -7   7     1203.14     1145.06     62.40 o
  -7  -6   7      429.61      354.13     60.69 o
  -6  -6   7      170.04      154.78     21.40 o
  -5  -6   7     1093.39     1149.74     38.94 o
  -4  -6   7      664.86      676.21     29.66 o
  -3  -6   7      153.93      150.88     29.06 o
  -2  -6   7      103.57      100.87     24.36 o
  -1  -6   7        1.08       12.40     17.52 o
   0  -6   7        9.28        2.99     17.10 o
   1  -6   7      293.57      271.84     34.62 o
   2  -6   7     2842.80     2754.72     89.33 o
   3  -6   7      152.91      128.67     20.30 o
   4  -6   7        5.34       49.15     23.08 o
  -7  -5   7       35.79       29.92     21.80 o
  -6  -5   7     3055.03     2984.67     85.48 o
  -5  -5   7     3640.62     3751.58     67.58 o
  -4  -5   7      497.19      507.93     38.04 o
  -3  -5   7        3.17       10.03      9.40 o
  -2  -5   7     2783.49     2951.27     63.04 o
  -1  -5   7     3349.66     3404.39     95.74 o
   0  -5   7       75.07       88.05     21.37 o
   1  -5   7      102.94      101.73     23.08 o
   2  -5   7      372.16      371.85     37.19 o
   3  -5   7      699.86      643.24     66.68 o
   4  -5   7       56.09       51.29     22.65 o
   5  -5   7        6.37       15.81     21.80 o
  -8  -4   7      197.08      193.19     34.62 o
  -7  -4   7      271.63      304.75     35.48 o
  -6  -4   7       67.23       76.51     20.52 o
  -5  -4   7     2233.63     2192.23     65.82 o
  -4  -4   7     3750.78     3840.36     84.20 o
  -3  -4   7       60.07       45.34     10.06 o
  -2  -4   7       19.95       42.82      9.25 o
  -1  -4   7     5168.36     5129.83     68.69 o
   0  -4   7     4782.69     5032.01    114.12 o
   1  -4   7       59.38       80.35     18.81 o
   2  -4   7      670.87      752.69     42.74 o
   3  -4   7     5945.12     5967.70     88.52 o
   4  -4   7     3506.84     3418.50     94.46 o
   5  -4   7      209.84      184.22     31.20 o
  -8  -3   7     3498.49     3630.93    106.85 o
  -7  -3   7     1091.74     1045.47     52.57 o
  -6  -3   7       29.61       17.52     16.24 o
  -5  -3   7       29.49       38.90     14.96 o
  -4  -3   7     1568.50     1484.00     48.30 o
  -3  -3   7       99.56       83.35     14.53 o
  -2  -3   7      504.29      459.90     23.51 o
  -1  -3   7     1660.55     1653.03     42.53 o
   0  -3   7      176.30      199.86     21.58 o
   1  -3   7       22.44       37.19     14.53 o
   2  -3   7     1253.94     1319.02     50.86 o
   3  -3   7     1269.21     1306.18     50.65 o
   4  -3   7     2153.63     1986.64     67.10 o
   5  -3   7      805.66      770.64     46.16 o
   6  -3   7     1175.06     1061.71     56.85 o
  -8  -2   7      974.97      877.49     53.85 o
  -7  -2   7     4210.59     4120.75    105.15 o
  -6  -2   7     3789.46     3504.84     88.48 o
  -5  -2   7       27.02       47.44     15.39 o
  -3  -2   7     7366.76     6841.70    114.12 o
  -2  -2   7     4018.34     4256.67     78.22 o
  -1  -2   7      426.13      246.19     16.67 o
   0  -2   7      201.04      263.54     19.66 o
   1  -2   7     8532.59     7975.40     86.57 o
   2  -2   7     1214.35     1148.75     24.11 o
   3  -2   7     1138.60     1129.67     30.81 o
   4  -2   7      643.05      644.12     37.61 o
   5  -2   7     1737.33     1799.01     64.11 o
   6  -2   7       15.84       28.64     19.23 o
   7  -2   7     1391.14     1552.39     67.53 o
  -8  -1   7      255.89      231.66     34.19 o
  -7  -1   7      255.30      274.83     33.34 o
  -6  -1   7      157.79      113.27     21.37 o
  -5  -1   7      403.62      464.18     30.77 o
  -4  -1   7     1822.97     1880.64     53.85 o
  -3  -1   7     4201.10     4213.50     81.21 o
  -2  -1   7     4186.92     4513.12     81.21 o
  -1  -1   7     4414.25     5011.92     84.63 o
   1  -1   7     5972.65     6252.53     70.56 o
   2  -1   7     5572.40     5740.06     55.69 o
   3  -1   7     3205.36     3462.00     39.91 o
   4  -1   7      993.45     1180.96     45.73 o
   5  -1   7      462.92      523.16     35.48 o
   6  -1   7     2514.11     2342.26     73.94 o
   7  -1   7      388.96      406.90     40.18 o
  -8   0   7      295.90      226.53     34.19 o
  -7   0   7       72.25      110.27     25.22 o
  -6   0   7     2783.33     2497.41     72.23 o
  -5   0   7     5526.57     5184.17    104.72 o
  -4   0   7       14.27       35.48     12.40 o
  -3   0   7     4123.24     3641.19     73.94 o
  -2   0   7      239.61      191.91     17.52 o
  -1   0   7     1575.52     1001.87     32.06 o
   0   0   7     1843.86     1862.27     41.46 o
   1   0   7     9558.46     8781.33    123.10 o
   2   0   7     1579.94     1703.26     24.43 o
   3   0   7      922.27      720.60     16.09 o
   4   0   7     2379.86     2557.56     42.29 o
   5   0   7     5988.09     6120.65    119.46 o
   6   0   7     2631.84     2581.19     74.80 o
   7   0   7       97.38       58.56     20.94 o
   8   0   7      769.15      787.73     49.58 o
  -8   1   7      469.98      462.90     44.88 o
  -7   1   7     2861.96     2825.24     84.63 o
  -6   1   7     1781.87     1751.99     59.84 o
  -5   1   7     3100.67     2948.34     73.52 o
  -4   1   7     3765.84     3922.00     82.06 o
  -3   1   7      950.98     1089.06     37.19 o
  -2   1   7      650.09      788.59     29.92 o
  -1   1   7     3116.82     2951.76     57.70 o
   0   1   7     6277.50     6345.04     97.02 o
   1   1   7     2871.07     3821.09     46.19 o
   2   1   7      326.92      518.25     15.56 o
   3   1   7     1885.29     1799.54     55.78 o
   4   1   7      728.16      624.30     20.39 o
   5   1   7      358.33      363.23     18.57 o
   6   1   7     1337.42     1363.74     35.09 o
   7   1   7      547.77      497.94     36.33 o
   8   1   7       37.34       70.52     23.08 o
  -7   2   7       11.22       21.37     20.52 o
  -6   2   7     1614.70     1731.11     41.52 o
  -5   2   7     3108.82     3235.45     76.29 o
  -4   2   7       51.45       34.30      8.75 o
  -3   2   7      137.28       76.63      9.61 o
  -2   2   7     7693.44     7043.35     80.39 o
  -1   2   7    12169.89    11486.66    113.75 o
   0   2   7     1190.84     1646.94     30.77 o
   1   2   7      926.67     1584.89     43.81 o
   2   2   7     8273.99     8098.56     83.68 o
   3   2   7     8749.07     8421.46    142.76 o
   4   2   7     1270.42     1488.35     30.82 o
   5   2   7       69.47       99.47     16.67 o
   6   2   7     1539.68     1553.10     37.32 o
   7   2   7      502.13      589.12     26.44 o
   8   2   7      134.90       76.51     22.65 o
  -7   3   7     1686.46     1679.76     63.26 o
  -6   3   7      455.18      491.49     24.76 o
  -5   3   7      115.82      116.81     34.41 o
  -4   3   7      431.45      461.40     20.24 o
  -3   3   7      423.10      303.67     15.85 o
  -2   3   7      391.67      375.79     16.01 o
  -1   3   7     2698.47     2219.01     35.79 o
   0   3   7     5421.51     5592.86     64.22 o
   1   3   7       76.77       16.22      3.14 o
   2   3   7      490.81      453.20     10.66 o
   3   3   7     3981.92     3542.25     47.87 o
   4   3   7     4321.71     4071.94     80.35 o
   5   3   7       47.96       28.03      8.58 o
   6   3   7      242.52      276.20     22.23 o
   7   3   7     4704.46     4655.90     73.43 o
   8   3   7     2968.82     2869.55    126.73 o
  -7   4   7      931.05      969.39     51.72 o
  -6   4   7       36.16       71.38     20.94 o
  -5   4   7     1774.59     1680.27     39.88 o
  -4   4   7     9577.11     9651.78    111.26 o
  -3   4   7     2669.36     2721.16     46.30 o
  -2   4   7      199.54      153.16     12.78 o
  -1   4   7       16.22        9.97     10.04 o
   0   4   7     6875.11     6747.53     83.35 o
   1   4   7     2076.48     1992.84     33.07 o
   2   4   7      803.78      753.16     14.51 o
   3   4   7      197.02      283.97     13.55 o
   4   4   7      690.11      691.51     21.34 o
   5   4   7        9.56       22.17      8.61 o
   6   4   7      645.24      644.73     25.25 o
   7   4   7      920.23      868.62     30.89 o
   8   4   7      210.14      195.09     20.62 o
  -6   5   7      170.85      120.10     26.50 o
  -5   5   7       69.20       89.33     22.23 o
  -4   5   7      187.49      156.01     23.51 o
  -3   5   7     6613.70     6599.96     83.88 o
  -2   5   7     1267.97     1289.22     30.24 o
  -1   5   7       21.23       28.64      7.54 o
   0   5   7     4054.74     4348.82     57.47 o
   1   5   7     8982.67     8002.06     92.32 o
   2   5   7     1609.68     1529.69     40.60 o
   3   5   7      180.67      347.50     18.38 o
   4   5   7      556.19      556.07     31.63 o
   5   5   7     4394.41     4163.17     74.16 o
   6   5   7      978.98      929.02     41.67 o
   7   5   7      867.58      885.41     31.93 o
   8   5   7       18.19       17.52     13.69 o
  -5   6   7       33.23       35.48     20.94 o
  -4   6   7      249.52      285.09     32.91 o
  -3   6   7        8.11       -4.27     13.25 o
  -2   6   7      330.84      287.62     17.45 o
  -1   6   7      344.97      322.92     17.36 o
   0   6   7      904.52      874.61     30.77 o
   1   6   7     2197.27     2255.66     39.54 o
   2   6   7     1268.66     1370.74     42.74 o
   3   6   7      485.72      515.48     21.80 o
   4   6   7     2924.25     3116.31     76.08 o
   5   6   7      907.66      959.98     44.02 o
   6   6   7      817.31      890.74     45.73 o
   8   6   7     1146.74     1009.56     54.71 o
  -5   7   7     3128.85     3318.91     98.31 o
  -4   7   7        0.63      -11.54     17.52 o
  -3   7   7       17.43       33.34     18.38 o
  -2   7   7     2279.73     2255.06     71.38 o
  -1   7   7     5487.91     5440.19    114.12 o
   0   7   7       29.48       54.04     10.16 o
   1   7   7     2333.59     2156.03     40.94 o
   2   7   7      602.47      581.33     21.91 o
   3   7   7     5095.13     5061.39     68.78 o
   4   7   7      579.33      615.06     35.05 o
   5   7   7     2915.52     2732.92     75.65 o
   6   7   7      244.45      176.10     27.78 o
   7   7   7       60.68       92.32     25.22 o
   8   7   7      238.41      185.50     32.91 o
  -4   8   7        5.85       15.39     22.23 o
  -3   8   7     1340.32     1426.30     63.69 o
  -2   8   7     3166.86     2914.14     86.77 o
  -1   8   7     1417.54     1369.45     56.85 o
   0   8   7      769.28      808.25     43.17 o
   1   8   7     1440.73     1481.10     35.47 o
   2   8   7     1106.62     1172.93     32.14 o
   3   8   7     1342.23     1417.26     40.18 o
   4   8   7     2019.96     2137.10     64.54 o
   5   8   7      255.50      222.26     28.21 o
   6   8   7      185.86      194.05     29.92 o
   7   8   7     1009.70     1017.26     54.28 o
   8   8   7      355.18      410.75     43.60 o
  -3   9   7      310.46      387.24     44.45 o
  -2   9   7     1446.06     1589.57     68.81 o
  -1   9   7     2107.13     2109.74     76.08 o
   0   9   7      178.66      200.89     30.77 o
   1   9   7       97.03      111.56     24.36 o
   2   9   7     3298.04     3440.00     59.64 o
   3   9   7     2801.96     3077.54     56.03 o
   4   9   7        7.90       20.09     17.52 o
   5   9   7       32.66       14.10     17.95 o
   6   9   7     3010.10     3074.00     88.48 o
   7   9   7     2500.99     2617.52     86.34 o
  -1  10   7        8.02       32.06     23.94 o
   0  10   7      151.82      157.72     31.20 o
   1  10   7      700.17      780.90     49.15 o
   2  10   7      360.93      398.35     39.32 o
   3  10   7      163.09      230.81     31.20 o
   4  10   7      360.99      438.53     38.04 o
   5  10   7       73.93      101.73     25.65 o
   6  10   7        6.21       -2.99     19.66 o
   1  11   7     2010.86     1868.25     76.94 o
   2  11   7      218.48      129.51     29.92 o
   3  11   7        0.88       -4.27     21.80 o
  -4  -8   8        7.38        0.00     23.08 o
  -3  -8   8        6.64       13.25     24.36 o
  -2  -8   8      246.03      206.44     38.04 o
  -1  -8   8      348.88      323.98     44.02 o
   0  -8   8      620.50      591.98     58.13 o
  -6  -7   8        6.58       14.75     16.31 o
  -5  -7   8      942.34      907.41     58.98 o
  -4  -7   8     2790.83     2910.30    100.44 o
  -3  -7   8      540.30      527.44     52.15 o
  -2  -7   8      475.00      474.86     47.02 o
  -1  -7   8      304.44      284.66     39.32 o
   0  -7   8      462.02      514.61     50.01 o
   1  -7   8        3.70       -0.43     20.52 o
   2  -7   8      739.78      828.77     57.27 o
  -7  -6   8     1028.02     1056.68     43.19 o
  -6  -6   8      882.98      809.31     39.32 o
  -5  -6   8      218.53      180.00     20.62 o
  -4  -6   8     2228.82     2230.29     69.46 o
  -3  -6   8     2745.51     2599.14     90.19 o
  -2  -6   8      771.29      758.67     50.86 o
  -1  -6   8        4.22       -6.84     17.10 o
   0  -6   8     1765.40     1873.81     77.79 o
   1  -6   8     3948.68     3942.52    113.69 o
   2  -6   8      292.16      203.45     33.34 o
   3  -6   8        8.47       23.21     15.56 o
  -7  -5   8      711.45      772.77     50.86 o
  -6  -5   8      277.59      346.64     35.05 o
  -5  -5   8      524.97      599.71     29.21 o
  -4  -5   8     1197.43     1286.60     38.20 o
  -3  -5   8      206.54      173.81     17.44 o
  -2  -5   8       42.69       48.73     20.09 o
  -1  -5   8     1572.18     1685.31     69.24 o
   0  -5   8     3621.48     3745.48    104.29 o
   1  -5   8      813.65      842.02     51.29 o
   2  -5   8     1366.76     1256.61     58.98 o
   3  -5   8     1540.09     1475.38     92.54 o
   4  -5   8     1514.48     1392.53     65.40 o
  -7  -4   8      355.47      294.06     35.05 o
  -6  -4   8     2763.17     2990.65     85.48 o
  -5  -4   8     1851.19     1798.58     60.69 o
  -4  -4   8      328.06      293.21     26.93 o
  -3  -4   8      217.71      232.99     18.18 o
  -2  -4   8     5131.23     5211.64     73.84 o
  -1  -4   8     1616.89     1620.36     35.73 o
   0  -4   8     1259.73     1236.95     55.99 o
   1  -4   8     2452.80     2364.48     76.51 o
   2  -4   8      106.18      137.63     24.36 o
   3  -4   8      189.46      189.57     19.65 o
   4  -4   8      673.85      735.59     47.44 o
   5  -4   8     1830.25     1898.17     75.23 o
  -8  -3   8      220.88      170.11     32.91 o
  -7  -3   8     1699.47     1790.46     69.67 o
  -6  -3   8     2079.98     1946.04     66.68 o
  -5  -3   8      226.43      185.07     24.36 o
  -4  -3   8     1896.90     1955.87     58.56 o
  -3  -3   8     4101.81     4071.17     83.77 o
  -2  -3   8     4145.77     4169.90     80.35 o
  -1  -3   8      976.51     1065.97     31.84 o
   0  -3   8     2642.60     2962.47     47.67 o
   1  -3   8     3664.66     3476.20     89.76 o
   2  -3   8     1939.84     2012.72     65.40 o
   3  -3   8      330.74      375.50     22.66 o
   4  -3   8     1126.54     1007.85     50.01 o
   5  -3   8      282.06      273.55     33.77 o
   6  -3   8        0.70      -17.95     17.95 o
  -8  -2   8     1153.25     1223.27     62.40 o
  -7  -2   8        1.06      -15.81     16.67 o
  -6  -2   8     1998.34     1950.31     65.82 o
  -5  -2   8        0.35        4.27     13.25 o
  -4  -2   8     2547.43     2408.94     64.54 o
  -3  -2   8      409.53      511.19     28.21 o
  -2  -2   8     5491.44     4939.69     90.19 o
  -1  -2   8     1790.52     1904.58     47.02 o
   0  -2   8     1203.86     1003.95     25.69 o
   1  -2   8     1257.58     1398.52     50.86 o
   2  -2   8    12077.50    11571.14    130.25 o
   3  -2   8     6352.80     6415.55     86.27 o
   4  -2   8       22.62       33.34     15.81 o
   5  -2   8      762.49      734.73     43.60 o
   6  -2   8     2579.36     2710.69     86.77 o
  -8  -1   8      903.82      876.64     54.71 o
  -7  -1   8      641.71      618.05     43.60 o
  -6  -1   8     2285.10     1828.07     63.26 o
  -5  -1   8     1579.01     1712.67     57.27 o
  -3  -1   8      720.59      777.05     33.77 o
  -2  -1   8     1681.45     1958.01     50.44 o
  -1  -1   8      698.87      715.50     28.64 o
   1  -1   8        3.89        4.44      8.12 o
   2  -1   8      226.32      195.96     10.71 o
   3  -1   8      591.13      635.22     68.81 o
   4  -1   8      282.32      306.89     28.64 o
   5  -1   8      107.20       85.48     20.94 o
   6  -1   8      147.58      185.07     27.35 o
   7  -1   8      976.94     1081.80     55.99 o
  -8   0   8     1753.67     1762.25     73.94 o
  -7   0   8       60.66       32.91     20.52 o
  -6   0   8       14.28       22.23     15.81 o
  -5   0   8     3510.26     3333.44     81.64 o
  -3   0   8      523.74      710.80     32.48 o
  -2   0   8      571.58      447.08     24.36 o
  -1   0   8     8629.25     9354.50    140.62 o
   0   0   8    11415.47    10358.93    145.32 o
   1   0   8     1375.21     1554.95     39.32 o
   2   0   8      369.68      245.28     11.24 o
   3   0   8     1897.57     1905.42     34.50 o
   4   0   8     3980.22     3882.80     55.97 o
   5   0   8      157.55      226.53     27.35 o
   6   0   8      413.26      524.44     37.19 o
   7   0   8      105.21      116.26     26.07 o
  -7   1   8       77.10      100.02     25.22 o
  -6   1   8      324.12      309.02     31.63 o
  -5   1   8       25.56       41.03     15.81 o
  -4   1   8      480.53      421.01     28.21 o
  -3   1   8      128.52      123.52     17.10 o
  -2   1   8      206.86      333.39     21.80 o
   0   1   8     3128.48     2853.02     57.70 o
   1   1   8     9624.26     9987.64     99.58 o
   2   1   8      943.54     1067.21     40.39 o
   3   1   8       17.43        6.82      5.89 o
   4   1   8     4703.53     4709.31     63.53 o
   5   1   8     4767.67     4777.88     67.57 o
   6   1   8      480.69      434.86     22.61 o
   7   1   8       14.21       24.36     17.95 o
   8   1   8      461.62      503.07     44.88 o
  -7   2   8     4202.69     4344.72    108.99 o
  -6   2   8     3584.41     3712.56     92.75 o
  -5   2   8       55.07       67.92     12.82 o
  -4   2   8       47.78       23.80      8.91 o
  -3   2   8     4351.41     4136.79     59.69 o
  -2   2   8     5935.37     5637.85     70.87 o
  -1   2   8     1425.37     1223.97     26.29 o
   0   2   8     5934.70     5910.72     61.97 o
   1   2   8     3035.16     3134.14     69.24 o
   2   2   8     1305.99     1033.91     22.39 o
   3   2   8     4345.71     4394.93     56.81 o
   4   2   8     4055.04     4054.59     57.27 o
   5   2   8       25.00       19.63      8.91 o
   6   2   8       48.29       47.43     11.63 o
   7   2   8     1262.66     1287.28     37.32 o
   8   2   8     1733.40     1740.45     65.82 o
  -7   3   8      333.14      350.48     36.76 o
  -6   3   8     2467.51     2522.02     53.04 o
  -5   3   8     1578.08     1511.90     38.22 o
  -4   3   8      367.66      373.80     61.12 o
  -3   3   8       26.21       31.48      8.45 o
  -2   3   8     7132.44     6756.91     81.29 o
  -1   3   8     3580.32     3543.37     88.26 o
   0   3   8      116.92       71.14      8.31 o
   1   3   8     2596.20     3310.80     55.11 o
   2   3   8    10082.51     9820.21     99.03 o
   3   3   8     3529.59     3551.64     49.09 o
   4   3   8      334.03      253.60     15.15 o
   5   3   8     1996.79     1911.41     77.15 o
   6   3   8     1409.71     1423.87     35.90 o
   7   3   8      237.34      304.51     22.20 o
   8   3   8      773.99      895.39     34.39 o
  -6   4   8      323.09      330.40     35.90 o
  -5   4   8      632.56      629.94     53.00 o
  -4   4   8       69.05       66.82     12.22 o
  -3   4   8     1731.89     1651.40     36.37 o
  -2   4   8      549.03      508.62     20.08 o
  -1   4   8      531.01      742.28     44.24 o
   0   4   8     1547.77     1933.09     34.45 o
   1   4   8     6797.27     6423.10     73.73 o
   2   4   8     5921.56     6178.37     72.94 o
   3   4   8     2026.64     2305.49     37.34 o
   4   4   8      874.81      962.85     25.35 o
   5   4   8     3220.49     3101.68     51.47 o
   6   4   8     2007.18     2014.96     43.19 o
   7   4   8       43.54       32.97     12.65 o
   8   4   8      578.56      503.72     28.83 o
  -6   5   8        6.31        3.42     19.66 o
  -5   5   8      506.16      514.19     38.04 o
  -4   5   8     6276.09     6362.71     86.58 o
  -3   5   8        6.58       12.52     13.46 o
  -2   5   8     2075.58     1958.50     39.47 o
  -1   5   8      102.50      134.01     21.80 o
   0   5   8     3904.03     3511.81     51.50 o
   1   5   8       28.58       44.41     11.11 o
   2   5   8     7247.33     6955.09     79.95 o
   3   5   8     1868.26     1855.85     53.43 o
   4   5   8     1785.80     1654.68     34.48 o
   5   5   8       62.70       93.06     14.53 o
   6   5   8     4048.34     4081.14     65.85 o
   7   5   8     4937.71     4721.75     76.32 o
   8   5   8        8.83       31.49     23.94 o
  -5   6   8     2193.10     2354.65     78.22 o
  -4   6   8     2557.58     2493.14     76.94 o
  -3   6   8      129.99      124.81     23.08 o
  -2   6   8     1318.84     1354.80     36.54 o
  -1   6   8     3900.62     3805.87     57.31 o
   0   6   8      514.23      471.04     47.44 o
   1   6   8     1512.99     1604.46     35.05 o
   2   6   8      847.54      964.54     25.91 o
   3   6   8     2647.26     2732.06     68.81 o
   4   6   8      493.12      528.72     33.77 o
   5   6   8      470.32      530.43     35.05 o
   6   6   8        0.48      -13.25     14.96 o
   7   6   8      908.29      809.96     48.30 o
   8   6   8        0.56       28.64     22.23 o
  -4   7   8      833.99      959.56     52.57 o
  -3   7   8      149.77      178.23     27.35 o
  -2   7   8      232.18      243.20     28.64 o
  -1   7   8     2075.72     2114.94     46.59 o
   0   7   8     7437.66     7293.29     90.16 o
   1   7   8     1579.10     1659.04     36.21 o
   2   7   8      244.60      246.09     17.07 o
   3   7   8     6177.50     6137.31    115.83 o
   5   7   8      322.52      328.69     31.63 o
   6   7   8      102.50      127.80     25.22 o
   7   7   8     1348.84     1279.27     59.84 o
   8   7   8     1324.03     1379.28     65.82 o
  -4   8   8      689.40      658.23     48.73 o
  -3   8   8        1.70       16.67     20.94 o
  -2   8   8      246.02      258.16     33.34 o
  -1   8   8      504.58      571.89     39.75 o
   0   8   8        0.06        4.27     16.24 o
   1   8   8       45.33       42.78     11.49 o
   2   8   8     1064.34     1126.33     31.86 o
   3   8   8      231.62      249.61     26.93 o
   4   8   8      955.23     1067.27     48.30 o
   5   8   8     1671.78     1757.12     62.40 o
   6   8   8      363.01      236.36     31.63 o
   7   8   8       72.00       12.82     19.66 o
  -2   9   8     2439.94     2701.29     90.19 o
  -1   9   8        6.67       -7.27     18.38 o
   0   9   8      138.90      121.81     25.65 o
   1   9   8     3119.17     3254.37     88.90 o
   2   9   8     1320.60     1443.10     38.33 o
   3   9   8      956.17     1004.44     45.73 o
   4   9   8      191.28      159.00     26.50 o
   5   9   8      459.82      516.32     39.75 o
   6   9   8      460.49      532.99     44.88 o
   7   9   8      409.84      388.95     41.46 o
  -1  10   8      509.79      407.76     44.02 o
   0  10   8       60.95       19.66     22.23 o
   1  10   8      252.84      226.96     32.91 o
   2  10   8     2856.00     3038.52     88.90 o
   4  10   8      516.13      402.20     37.19 o
   5  10   8      195.82      198.32     31.20 o
   6  10   8     1452.79     1385.27     61.98 o
   1  11   8      586.06      650.96     50.01 o
   2  11   8       13.75       26.93     23.94 o
   5  11   8      973.09     1153.60     58.13 o
  -5  -7   9       13.31       51.72     27.78 o
  -4  -7   9      708.46      711.23     55.56 o
  -3  -7   9     3278.86     3554.42    115.40 o
  -2  -7   9      677.65      668.48     53.85 o
  -1  -7   9      196.88      137.63     32.48 o
   0  -7   9     1712.64     1574.19     78.22 o
   1  -7   9     1704.61     1688.31     79.93 o
  -6  -6   9      416.69      390.65     30.18 o
  -5  -6   9      542.58      603.10     31.94 o
  -4  -6   9      731.48      747.98     54.28 o
  -3  -6   9       35.79       53.43     24.36 o
  -2  -6   9      520.73      459.48     47.02 o
  -1  -6   9       97.31      138.91     30.35 o
   0  -6   9       28.26       50.44     24.36 o
   1  -6   9      636.95      726.61     53.43 o
   2  -6   9     1173.07     1308.76     66.25 o
  -7  -5   9      244.70      142.33     31.20 o
  -6  -5   9     1782.44     1798.15     69.24 o
  -5  -5   9     4520.58     4425.90    150.02 o
  -4  -5   9      590.88      577.44     28.24 o
  -3  -5   9      467.85      522.84     26.56 o
  -2  -5   9     1527.82     1549.82     68.81 o
  -1  -5   9     3475.86     3680.94    107.28 o
   0  -5   9      213.10      236.79     33.77 o
   1  -5   9       14.27       22.23     19.66 o
   2  -5   9      713.11      724.90     50.01 o
   3  -5   9      430.14      479.99     44.88 o
   4  -5   9       10.00       24.36     22.23 o
  -7  -4   9       68.97      142.33     29.06 o
  -6  -4   9       14.41       22.65     19.23 o
  -5  -4   9     4449.97     4424.64    102.58 o
  -4  -4   9     1744.06     1756.27     57.27 o
  -3  -4   9       44.34       33.07     10.88 o
  -2  -4   9      187.73      238.78     18.58 o
  -1  -4   9     3128.55     3344.98     97.45 o
   0  -4   9     4588.38     4821.72    119.25 o
   1  -4   9       19.39        8.98     15.81 o
   2  -4   9      329.92      297.48     34.62 o
   3  -4   9     3110.12     2994.50     88.48 o
   4  -4   9     3199.61     3221.03     97.02 o
  -7  -3   9      833.63      813.81     50.01 o
  -6  -3   9       20.07       32.06     18.38 o
  -5  -3   9      180.38      168.40     23.94 o
  -4  -3   9     1352.79     1323.72     49.58 o
  -3  -3   9      771.08      730.03     35.05 o
  -2  -3   9      210.71      232.09     21.80 o
  -1  -3   9      441.68      430.19     20.94 o
   0  -3   9      574.50      607.13     22.26 o
   1  -3   9        0.17        4.27     13.68 o
   2  -3   9      691.16      762.52     44.02 o
   3  -3   9     1328.43     1198.06     52.57 o
   4  -3   9      609.66      689.43     44.88 o
   5  -3   9      782.81      753.97     49.15 o
  -7  -2   9     2582.70     2655.98     85.48 o
  -6  -2   9     1608.82     1595.98     61.12 o
  -5  -2   9       57.59       44.45     16.67 o
  -4  -2   9     1244.05     1229.26     47.02 o
  -3  -2   9    12964.13    13423.10    198.32 o
  -2  -2   9     3088.83     3368.49     73.52 o
  -1  -2   9      402.72      322.70     21.37 o
   0  -2   9      177.67      212.25     15.48 o
   1  -2   9     1352.40     1212.59     50.44 o
   2  -2   9      511.85      513.20     23.82 o
   3  -2   9     1427.92     1422.45     53.85 o
   4  -2   9        8.57       22.23     16.24 o
   5  -2   9      529.01      637.28     42.74 o
   6  -2   9       65.26       57.70     23.51 o
  -7  -1   9       45.89       54.28     22.23 o
  -6  -1   9       26.68        3.85     16.67 o
  -5  -1   9      244.70      256.02     27.78 o
  -4  -1   9     1370.45     1323.29     47.87 o
  -3  -1   9     4244.70     4253.25     88.48 o
  -2  -1   9     1583.72     1704.55     49.15 o
  -1  -1   9      932.31     1057.44     36.76 o
   1  -1   9      919.88      903.98     24.40 o
   2  -1   9     6974.70     7317.67     70.87 o
   3  -1   9     1173.84     1150.19     45.31 o
   4  -1   9      187.29      219.69     26.50 o
   5  -1   9      969.80      949.73     47.44 o
   6  -1   9      943.21      961.27     50.86 o
  -7   0   9      173.13      258.59     34.19 o
  -6   0   9      701.05      733.88     43.17 o
  -4   0   9       37.84       63.26     16.67 o
  -3   0   9     2687.09     2576.48     64.97 o
  -2   0   9        4.40        2.14      8.98 o
  -1   0   9     4141.03     3900.20     78.65 o
   0   0   9      431.47      466.31     23.51 o
   1   0   9    11922.22    11230.87    158.15 o
   2   0   9     1347.55     1341.52     31.19 o
   3   0   9       17.39        8.62      6.78 o
   4   0   9     1920.09     1884.68     37.65 o
   5   0   9     5924.38     5977.89    122.67 o
   6   0   9     1065.36     1049.31     50.86 o
   7   0   9      166.73      133.35     27.35 o
  -7   1   9     1027.92      969.39     53.00 o
  -6   1   9     1311.78     1211.31     53.43 o
  -5   1   9     1520.32     1557.94     55.99 o
  -4   1   9     1103.17     1089.06     44.02 o
  -3   1   9     2621.35     2738.48     67.96 o
  -2   1   9      321.29      382.11     24.79 o
   0   1   9     2570.67     2506.39     55.56 o
   1   1   9      217.66      184.39     11.56 o
   2   1   9      278.42      228.60     13.75 o
   3   1   9       57.42       72.24      9.37 o
   4   1   9     1393.23     1466.47     37.19 o
   5   1   9      314.26      327.41     20.19 o
   6   1   9     1518.53     1564.35     58.56 o
   7   1   9        8.24       -5.56     17.52 o
  -7   2   9       66.57      106.00     26.07 o
  -6   2   9     1985.33     2117.44     70.95 o
  -5   2   9     2897.45     2795.75     76.08 o
  -4   2   9       46.76       47.87     15.39 o
  -3   2   9     1905.50     2187.96     59.84 o
  -2   2   9     5776.03     5526.10    102.15 o
  -1   2   9     6765.22     6560.89    108.56 o
   0   2   9      947.84     1327.99     39.75 o
   1   2   9      493.00      738.54     18.18 o
   2   2   9     4182.44     4111.76     53.24 o
   3   2   9     4050.28     3938.66     54.52 o
   4   2   9     1538.28     1654.48     40.82 o
   5   2   9      259.94      311.98     20.09 o
   6   2   9     1228.62     1256.01     35.21 o
   7   2   9     1151.71     1169.85     52.15 o
   8   2   9        9.59        9.40     19.23 o
  -6   3   9      734.24      655.93     29.61 o
  -5   3   9        4.21       17.21     10.87 o
  -4   3   9      248.43      255.65     18.87 o
  -3   3   9     2227.01     2013.68     41.25 o
  -2   3   9        6.50       14.34      7.54 o
  -1   3   9     4081.67     3912.38     55.30 o
   0   3   9     4185.53     4291.91     57.27 o
   1   3   9       79.63      181.65     18.38 o
   2   3   9      162.60      246.28     12.80 o
   3   3   9     4350.14     4198.96     56.28 o
   4   3   9     4389.44     4386.16     61.27 o
   5   3   9     1702.73     1677.47     38.04 o
   6   3   9       31.26       27.22     11.00 o
   7   3   9     2082.02     2047.10     47.44 o
   8   3   9     2834.53     2811.45     59.68 o
  -6   4   9      145.83       82.92     23.94 o
  -5   4   9     1273.11     1308.20     37.62 o
  -4   4   9     5245.40     5240.94     76.75 o
  -3   4   9     5198.21     5291.11     74.33 o
  -2   4   9      425.24      406.36     35.48 o
  -1   4   9     1102.39     1167.75     28.40 o
   0   4   9     3200.64     3095.49     52.15 o
   1   4   9     1293.52     1269.74     27.90 o
   2   4   9       44.16       41.71      7.48 o
   3   4   9      943.51      913.24     23.00 o
   4   4   9      202.30      195.34     14.58 o
   5   4   9       75.31       85.22     26.50 o
   6   4   9       55.06       56.27     12.47 o
   7   4   9      127.22      153.44     21.80 o
   8   4   9      563.07      487.33     60.27 o
  -6   5   9      172.12      101.73     26.50 o
  -5   5   9       37.00       37.19     19.66 o
  -4   5   9     1421.96     1367.75     37.25 o
  -3   5   9     1915.82     1783.64     70.74 o
  -2   5   9     1748.05     1794.24     38.96 o
  -1   5   9      424.97      512.51     20.66 o
   0   5   9     2406.92     2536.57     43.52 o
   1   5   9    12153.91    11499.90    120.29 o
   2   5   9     4389.34     4532.84     60.04 o
   3   5   9      238.86      191.91     22.23 o
   4   5   9     1949.51     1985.24     93.39 o
   5   5   9     5178.84     5124.95     72.65 o
   6   5   9       48.01       42.46     12.29 o
   7   5   9       31.73       56.85     14.16 o
   8   5   9        5.90       -8.87     12.83 o
  -5   6   9        1.76        4.70     19.66 o
  -4   6   9       71.45      175.67     28.64 o
  -3   6   9      713.90      672.93     26.64 o
  -2   6   9      295.06      288.25     25.00 o
  -1   6   9       37.02       43.62     10.35 o
   0   6   9     3739.07     3741.88     57.36 o
   1   6   9      357.65      348.42     19.23 o
   2   6   9      533.34      533.18     21.37 o
   3   6   9     3368.44     3694.61     83.35 o
   4   6   9      708.78      771.06     39.75 o
   5   6   9      977.02      950.58     46.16 o
   6   6   9      969.66      970.24     48.30 o
   7   6   9     1446.86     1359.19     60.27 o
   8   6   9      463.42      374.42     40.60 o
  -4   7   9      415.16      280.81     35.05 o
  -3   7   9       62.63      120.10     25.65 o
  -2   7   9     2249.57     1996.05     67.53 o
  -1   7   9     4366.49     4319.40     65.78 o
   0   7   9      142.13      135.61     14.42 o
   1   7   9      309.37      295.09     19.03 o
   2   7   9      655.17      614.26     23.11 o
   3   7   9     1076.35     1004.01     43.60 o
   4   7   9       33.43       55.56     19.23 o
   5   7   9     1638.25     1773.36     63.26 o
   6   7   9       73.18       56.85     20.52 o
   7   7   9      222.09      293.21     35.48 o
   8   7   9     1268.61     1086.93     59.84 o
  -3   8   9      644.00      494.95     44.45 o
  -2   8   9     1175.31     1054.87     53.00 o
  -1   8   9     1226.21     1197.63     53.85 o
   0   8   9      859.78      826.68     28.97 o
   1   8   9       56.25       63.53     12.95 o
   2   8   9     1883.68     1900.34     51.93 o
   3   8   9     2638.89     2632.90     72.66 o
   4   8   9      727.19      821.07     44.02 o
   5   8   9      185.02      117.97     24.79 o
   6   8   9       76.16       35.48     20.09 o
   7   8   9      135.88      163.70     31.20 o
  -2   9   9     1039.82     1077.10     57.27 o
  -1   9   9      504.75      580.01     44.02 o
   0   9   9      158.00      237.65     32.06 o
   1   9   9        9.90       20.52     18.81 o
   2   9   9     5308.66     5426.51     80.49 o
   3   9   9     3258.87     3436.88     87.19 o
   4   9   9       33.31       77.36     21.80 o
   5   9   9       13.78       20.09     21.37 o
   6   9   9     1454.36     1501.95     64.97 o
   7   9   9     1733.66     1734.89     71.81 o
  -1  10   9      240.32      157.72     33.34 o
   0  10   9        8.10       19.66     22.23 o
   1  10   9      174.25      204.31     32.06 o
   2  10   9       93.27      100.02     25.22 o
   3  10   9      701.38      765.94     44.02 o
   4  10   9      160.33      175.24     28.64 o
   5  10   9        8.08       26.07     20.94 o
   6  10   9        2.39       -2.56     21.80 o
   2  11   9       30.26       -8.12     20.94 o
  -4  -7  10     1527.67     1653.26     82.06 o
  -3  -7  10       72.98       43.17     27.35 o
  -2  -7  10       16.19       14.53     24.36 o
  -1  -7  10       50.27       71.81     29.06 o
   0  -7  10     1343.66     1436.56     78.22 o
  -5  -6  10      169.58      137.35     21.15 o
  -4  -6  10     1738.46     1846.88     82.92 o
  -3  -6  10     2000.35     2082.39     86.77 o
  -2  -6  10     1028.92      873.22     58.56 o
  -1  -6  10      250.64      202.60     36.33 o
   0  -6  10     1146.66     1141.64     66.68 o
   1  -6  10     2597.95     2692.31     98.31 o
   2  -6  10      118.45       55.99     26.07 o
  -6  -5  10      396.72      472.30     44.02 o
  -5  -5  10      627.08      654.98     32.72 o
  -4  -5  10      457.21      458.83     27.72 o
  -3  -5  10        4.09      -12.40     16.67 o
  -2  -5  10       87.26       84.63     24.79 o
  -1  -5  10     1054.25     1129.24     62.40 o
   0  -5  10     1335.36     1192.50     63.69 o
   1  -5  10      743.72      626.60     50.01 o
   2  -5  10      241.09      219.69     35.48 o
   3  -5  10     1315.33     1151.47     60.69 o
  -6  -4  10     1604.17     1784.90     69.24 o
  -5  -4  10     1685.87     1707.11     62.83 o
  -4  -4  10        6.64       13.68     15.39 o
  -3  -4  10        1.85        9.89      9.96 o
  -2  -4  10     2362.59     2363.25     49.64 o
  -1  -4  10      700.71      782.60     51.29 o
   0  -4  10      430.41      392.80     41.46 o
   1  -4  10      303.22      269.27     34.62 o
   2  -4  10       81.74      141.90     27.78 o
   3  -4  10       64.10       87.19     24.36 o
   4  -4  10     1785.05     1932.79     76.51 o
  -7  -3  10     1788.64     2020.41     77.79 o
  -6  -3  10      802.93      902.28     49.58 o
  -5  -3  10      805.85      671.48     40.60 o
  -4  -3  10      945.98      992.90     44.88 o
  -3  -3  10     1730.60     1807.13     56.42 o
  -2  -3  10     1629.88     1540.85     49.15 o
  -1  -3  10      563.25      602.98     24.66 o
   0  -3  10     2726.26     2808.14     86.77 o
   1  -3  10     1263.08     1243.36     57.70 o
   2  -3  10      274.47      311.16     34.62 o
   3  -3  10      694.41      671.48     42.31 o
   4  -3  10      215.88      241.92     33.34 o
   5  -3  10        4.64       10.26     21.37 o
  -7  -2  10      164.88      162.85     30.35 o
  -6  -2  10      791.10      836.03     47.02 o
  -5  -2  10      288.97      289.36     30.35 o
  -4  -2  10      149.21      134.21     21.80 o
  -3  -2  10      383.34      384.25     28.64 o
  -2  -2  10     5721.28     5883.85    109.42 o
  -1  -2  10     1318.48     1422.88     44.88 o
   0  -2  10      525.14      497.38     45.09 o
   1  -2  10      608.78      697.96     24.66 o
   2  -2  10     8541.94     8381.73    108.46 o
   3  -2  10     3429.06     3266.77     86.34 o
   4  -2  10      130.63       94.03     22.65 o
   5  -2  10      461.46      373.56     38.47 o
  -7  -1  10      438.99      343.65     38.04 o
  -6  -1  10      390.99      348.35     35.05 o
  -5  -1  10     1662.39     1652.83     59.84 o
  -4  -1  10      788.34      824.92     40.18 o
  -3  -1  10       19.83       42.31     13.68 o
  -2  -1  10      613.30      735.59     34.19 o
  -1  -1  10       78.52      118.40     17.10 o
   0  -1  10        7.09       42.31     12.40 o
   1  -1  10      339.26      351.86     17.70 o
   2  -1  10       16.02       19.40      6.37 o
   3  -1  10     1198.67     1121.12     47.02 o
   4  -1  10      896.32      890.74     44.88 o
   5  -1  10      177.13      194.48     28.64 o
   6  -1  10      657.65      688.15     47.02 o
  -7   0  10       60.36       52.15     22.65 o
  -6   0  10       13.67       32.06     18.81 o
  -5   0  10     7231.10     6668.60    132.50 o
  -4   0  10     7179.73     6843.84    128.65 o
  -3   0  10      688.60      714.65     35.48 o
  -2   0  10      449.18      571.03     31.20 o
  -1   0  10     5233.34     5661.60    104.29 o
   0   0  10     7435.67     7088.75    114.55 o
   1   0  10       29.97       40.55      7.86 o
   2   0  10      246.48      204.42     15.89 o
   3   0  10     2051.51     2241.68     40.94 o
   4   0  10     2187.05     2049.90     63.26 o
   5   0  10       13.56       17.10     16.67 o
   6   0  10      235.46      329.54     36.33 o
   7   0  10       24.66       27.78     22.65 o
  -7   1  10       41.49       64.97     24.79 o
  -6   1  10        6.04       21.80     18.81 o
  -5   1  10        7.41       10.26     15.39 o
  -4   1  10     1030.03      934.34     43.17 o
  -3   1  10     4500.45     4448.58     94.46 o
  -2   1  10       52.92       89.33     17.10 o
   0   1  10     3993.91     3849.34     76.08 o
   1   1  10     4066.67     4011.61     53.59 o
   2   1  10      797.78      943.85     49.58 o
   3   1  10     3386.73     3647.48     94.89 o
   4   1  10     2278.05     2305.60     43.41 o
   5   1  10     4832.46     4969.17     72.21 o
   6   1  10      894.18      754.40     43.60 o
   7   1  10       15.74      -17.10     17.10 o
  -7   2  10     3329.84     3615.11    102.58 o
  -6   2  10     1945.07     1971.26     70.10 o
  -5   2  10       65.34       90.61     20.94 o
  -4   2  10      322.63      348.35     31.63 o
  -3   2  10     5722.38     5588.51    109.42 o
  -2   2  10     4298.84     4140.41     88.05 o
  -1   2  10      314.21      280.81     21.80 o
   0   2  10      724.47      616.34     28.64 o
   1   2  10      429.20      427.74     15.40 o
   2   2  10      181.27      151.18     12.04 o
   3   2  10     1720.74     1701.06     34.28 o
   4   2  10     4817.54     4829.95     67.09 o
   5   2  10      267.93      270.64     19.18 o
   6   2  10      161.84      129.32     16.01 o
   7   2  10     1500.53     1504.52     59.41 o
  -6   3  10     2173.30     2162.74     73.52 o
  -5   3  10     1092.95     1036.20     34.30 o
  -4   3  10      116.43      126.48     16.88 o
  -3   3  10     4540.86     4434.81     67.55 o
  -2   3  10     5283.49     5012.12     70.57 o
  -1   3  10     3435.22     3492.31     53.34 o
   0   3  10       35.31       65.82     13.68 o
   1   3  10      294.14      376.98     23.94 o
   2   3  10     6900.06     6697.66    114.98 o
   3   3  10     3479.15     3493.75     50.99 o
   4   3  10     2764.97     2824.73     47.65 o
   5   3  10      149.06      179.02     16.67 o
   6   3  10     1371.02     1502.67     38.93 o
   7   3  10      404.13      462.45     27.90 o
  -6   4  10        5.73       13.68     20.52 o
  -5   4  10      196.54      253.58     21.57 o
  -4   4  10       73.50       77.82     17.74 o
  -3   4  10     2883.79     2822.07     52.72 o
  -2   4  10     3235.11     3118.57     53.64 o
  -1   4  10      226.60      262.50     17.36 o
   0   4  10      530.90      600.44     31.63 o
   1   4  10     4306.72     4487.30     61.13 o
   2   4  10     1953.53     1947.32     55.14 o
   3   4  10       28.97       24.79     13.25 o
   4   4  10     3407.30     3438.03     78.86 o
   5   4  10     3819.03     3861.33     60.78 o
   6   4  10     1299.42     1335.73     36.69 o
   7   4  10      556.46      510.12     26.77 o
   8   4  10       84.13       54.21     16.37 o
  -5   5  10      886.53      826.63     47.87 o
  -4   5  10     3130.27     3040.37     58.13 o
  -3   5  10      612.77      579.34     44.88 o
  -2   5  10     2433.50     2362.09     46.52 o
  -1   5  10       47.42       48.12     10.35 o
   0   5  10     3045.31     2766.45     51.93 o
   1   5  10        1.21        8.24     10.04 o
   2   5  10     4964.20     4945.74     65.71 o
   3   5  10      393.38      421.44     29.92 o
   4   5  10      232.64      249.61     27.35 o
   5   5  10       23.11       27.61     12.61 o
   6   5  10     6307.52     6297.77    110.27 o
   7   5  10      920.85      905.13     72.23 o
   8   5  10       12.17        9.25     17.95 o
  -5   6  10     2209.41     2306.78     79.93 o
  -4   6  10     1103.51     1080.94     52.15 o
  -3   6  10      972.82      916.12     31.36 o
  -2   6  10      867.89      796.25     28.37 o
  -1   6  10      435.30      459.63     21.60 o
   0   6  10     3260.21     3255.80     54.08 o
   1   6  10      361.23      412.54     19.79 o
   2   6  10      109.05      110.56     12.41 o
   3   6  10        2.98       20.52     14.53 o
   4   6  10      783.54      826.20     41.89 o
   5   6  10       80.68       72.66     20.94 o
   6   6  10       54.22       86.32     25.86 o
   7   6  10        5.59       16.66     13.04 o
  -4   7  10     1185.77     1170.27     58.13 o
  -3   7  10       92.16      111.13     25.22 o
  -2   7  10      178.04      242.43     19.70 o
  -1   7  10     3277.71     3243.94     56.96 o
   0   7  10     6983.33     7062.97     91.62 o
   1   7  10       59.53       65.57     12.08 o
   2   7  10       31.74       28.57     10.16 o
   3   7  10     1708.98     1686.17     58.13 o
   4   7  10     7644.90     7712.35    144.04 o
   5   7  10      631.21      691.56     42.74 o
   6   7  10      145.71      191.91     30.77 o
   7   7  10      284.35      328.26     38.90 o
  -3   8  10      166.41      194.48     31.63 o
  -2   8  10       22.37       10.26     20.09 o
  -1   8  10       18.53       16.24     17.95 o
   0   8  10        0.69        9.01     10.88 o
   1   8  10     1400.12     1407.84     47.87 o
   2   8  10       49.37       47.62     20.52 o
   3   8  10      236.58      269.70     29.92 o
   4   8  10      676.17      694.98     42.31 o
   5   8  10     1760.47     1774.22     67.10 o
   6   8  10      493.83      469.31     43.60 o
   7   8  10       87.89       22.65     21.80 o
  -2   9  10     1406.50     1358.77     64.97 o
  -1   9  10       63.39       28.64     21.37 o
   0   9  10       75.77      112.41     25.22 o
   1   9  10     1064.10     1246.89     36.95 o
   2   9  10     2349.58     2491.59     51.83 o
   3   9  10      110.80      197.90     28.64 o
   4   9  10       23.54       -1.71     17.95 o
   5   9  10      483.06      483.41     42.74 o
   6   9  10        6.39       14.10     21.37 o
   0  10  10       84.56       58.56     26.07 o
   1  10  10      313.25      306.89     37.61 o
   2  10  10     1808.86     1981.52     71.81 o
   3  10  10     2652.32     2717.10     80.78 o
   4  10  10       88.80       55.56     23.08 o
   5  10  10      106.63       99.59     27.78 o
  -4  -6  11       79.35      147.89     35.05 o
  -3  -6  11      423.38      501.36     54.28 o
  -2  -6  11      109.11      156.44     36.33 o
  -1  -6  11        1.33      -18.38     20.94 o
   0  -6  11        9.42       22.65     23.94 o
  -5  -5  11     1210.31     1298.43     58.77 o
  -4  -5  11      257.80      214.87     40.82 o
  -3  -5  11       18.19       14.96     20.52 o
  -2  -5  11     1922.91     1899.02     81.64 o
  -1  -5  11      849.43      895.44     59.41 o
   0  -5  11      230.64      246.19     37.61 o
   1  -5  11       10.70       -2.14     20.09 o
   2  -5  11       96.10       92.78     19.79 o
  -6  -4  11      302.92      211.15     32.48 o
  -5  -4  11     1425.22     1642.57     63.69 o
  -4  -4  11     1569.81     1694.72     61.12 o
  -3  -4  11       64.92       26.57     12.32 o
  -2  -4  11      440.87      488.97     47.87 o
  -1  -4  11     7089.93     7287.93    164.56 o
   0  -4  11     3204.70     3076.99    100.44 o
   1  -4  11      301.49      256.45     35.05 o
   2  -4  11       13.56       -4.12     20.30 o
   3  -4  11     1642.32     1801.57     72.66 o
  -6  -3  11        6.81      -16.24     16.24 o
  -5  -3  11       22.75       20.52     17.10 o
  -4  -3  11      454.87      441.10     33.77 o
  -3  -3  11      446.36      475.72     32.48 o
  -2  -3  11     1165.34     1152.32     44.88 o
  -1  -3  11     2732.95     2833.68     84.84 o
   0  -3  11        0.91       -3.85     15.81 o
   1  -3  11      513.71      494.95     44.88 o
   2  -3  11      607.80      549.81     29.02 o
   3  -3  11     1342.48     1405.35     61.55 o
   4  -3  11     1068.86     1061.28     57.27 o
  -6  -2  11      518.56      535.13     41.03 o
  -5  -2  11        7.38        2.14     16.24 o
  -4  -2  11     1495.78     1422.88     55.14 o
  -3  -2  11     5837.02     6089.44    118.82 o
  -2  -2  11     1705.18     1705.83     55.14 o
  -1  -2  11       20.97       14.53     11.97 o
   0  -2  11      160.20      179.21     16.12 o
   1  -2  11     4562.04     4436.19    110.27 o
   2  -2  11      102.47      106.32     21.80 o
   3  -2  11     1271.67     1327.56     55.99 o
   4  -2  11      141.57      202.17     30.35 o
   5  -2  11      146.92      175.24     30.77 o
  -7  -1  11      168.12      210.29     32.91 o
  -6  -1  11      346.52      264.57     33.34 o
  -5  -1  11      512.19      495.38     37.19 o
  -4  -1  11     1182.35     1204.47     50.44 o
  -3  -1  11      771.66      724.90     38.47 o
  -2  -1  11     4293.26     4436.18     94.46 o
  -1  -1  11     1274.67     1395.52     47.87 o
   0  -1  11      976.20     1004.86     39.32 o
   1  -1  11     8106.65     7921.59    250.04 o
   2  -1  11     1817.26     1793.74     34.42 o
   3  -1  11     1082.88     1112.15     48.73 o
   4  -1  11      173.14      155.15     25.22 o
   5  -1  11      232.04      241.92     32.06 o
   6  -1  11      835.55      936.48     54.71 o
  -6   0  11      123.78      138.48     27.35 o
  -5   0  11     3825.67     3812.58     97.02 o
  -4   0  11      277.60      288.08     29.92 o
  -3   0  11     1892.43     1862.69     59.41 o
  -2   0  11        5.48       13.68     11.97 o
  -1   0  11     1559.04     1508.36     49.58 o
   0   0  11      425.50      478.71     26.93 o
   1   0  11     4030.15     3995.42     56.80 o
   2   0  11     1773.06     1752.22     33.40 o
   3   0  11       61.10       49.51     12.18 o
   4   0  11      359.05      344.07     31.63 o
   5   0  11     3977.47     4113.06    101.73 o
   6   0  11     1510.06     1546.40     64.11 o
  -6   1  11     1037.79      990.33     52.57 o
  -5   1  11     1504.59     1424.16     57.27 o
  -4   1  11     1734.74     1803.71     61.55 o
  -3   1  11       46.41       57.70     16.24 o
  -2   1  11     2291.97     2482.02     67.53 o
  -1   1  11     2900.61     2901.32     72.23 o
   0   1  11     2065.40     1931.51     52.57 o
   1   1  11        8.32        4.29     22.65 o
   2   1  11     1461.52     1528.75     32.64 o
   3   1  11     1473.91     1516.43     55.99 o
   4   1  11      536.21      598.39     23.85 o
   5   1  11      676.01      663.78     39.32 o
   6   1  11     1333.09     1375.86     57.70 o
  -6   2  11      953.12      991.61     52.57 o
  -5   2  11     1119.71     1224.13     53.85 o
  -4   2  11     1354.66     1312.18     53.43 o
  -3   2  11       10.86       14.10     14.10 o
  -2   2  11     6423.47     6194.59    118.40 o
  -1   2  11     5275.52     4962.77     96.17 o
   0   2  11      162.16      215.42     22.23 o
   1   2  11       54.96       84.63     15.81 o
   2   2  11     3169.40     3266.85     49.13 o
   3   2  11     4313.01     4338.76     61.49 o
   4   2  11        5.08       33.79      9.96 o
   5   2  11      234.77      208.20     32.06 o
   6   2  11      408.57      438.86     24.33 o
   7   2  11      307.56      400.49     38.47 o
  -6   3  11      368.01      315.86     36.33 o
  -5   3  11       86.79       71.81     20.94 o
  -4   3  11      121.48      151.73     23.94 o
  -3   3  11       43.93       23.51     14.96 o
  -2   3  11      424.81      427.42     30.35 o
  -1   3  11     1353.70     1307.90     45.31 o
   0   3  11     2282.48     2234.12     58.56 o
   1   3  11       10.12       38.04     13.25 o
   2   3  11        3.57        7.69     11.54 o
   3   3  11     4332.37     4352.58     93.60 o
   4   3  11     5508.35     5566.11     75.14 o
   5   3  11      166.42      149.22     15.58 o
   6   3  11      185.62      141.18     17.16 o
   7   3  11     1329.72     1384.08     54.50 o
  -5   4  11      271.78      234.39     22.18 o
  -4   4  11     2634.13     2617.31     54.24 o
  -3   4  11      270.23      264.73     23.94 o
  -2   4  11     1288.86     1242.20     34.44 o
  -1   4  11      244.41      296.90     22.01 o
   0   4  11     1587.43     1536.44     34.60 o
   1   4  11      577.67      498.80     29.06 o
   2   4  11      169.20      133.35     19.66 o
   3   4  11      332.17      350.91     29.92 o
   4   4  11     1389.94     1364.32     51.29 o
   5   4  11       12.38       22.12     10.46 o
   6   4  11      276.89      281.37     37.83 o
   7   4  11      259.99      290.88     45.31 o
  -5   5  11        4.91        0.85     19.23 o
  -4   5  11      949.66      895.19     61.55 o
  -3   5  11     4682.42     4554.97     72.97 o
  -2   5  11     1130.31     1099.56     32.91 o
  -1   5  11       67.31       57.26     11.63 o
   0   5  11     2953.81     2875.76     72.23 o
   1   5  11     6381.36     6335.70     80.80 o
   2   5  11     1091.89     1230.11     46.59 o
   3   5  11       65.28       66.68     17.52 o
   4   5  11       13.32        8.98     14.96 o
   5   5  11     2179.26     2232.41     70.10 o
   6   5  11     1374.16     1246.76     36.62 o
   7   5  11      337.56      404.26     27.35 o
  -4   6  11      619.99      718.06     45.31 o
  -3   6  11        1.72        2.34     10.70 o
  -2   6  11       86.08      104.74     29.92 o
  -1   6  11     1458.85     1481.91     36.98 o
   0   6  11      763.11      785.60     26.90 o
   1   6  11      429.07      451.14     20.99 o
   2   6  11      358.09      422.72     30.35 o
   3   6  11     1058.72     1062.14     45.73 o
   4   6  11     3240.72     3153.93     82.92 o
   5   6  11     1750.23     1715.23     63.26 o
   6   6  11     1915.28     1762.25     67.96 o
   7   6  11      948.76      850.93     34.08 o
  -4   7  11      140.90       82.49     25.65 o
  -3   7  11       13.28       19.23     20.09 o
  -2   7  11      912.41      899.69     31.93 o
  -1   7  11     1370.89     1448.20     38.26 o
   0   7  11      391.28      372.40     22.44 o
   1   7  11      669.14      661.67     26.14 o
   2   7  11      298.71      321.42     30.77 o
   3   7  11      796.82      831.33     42.74 o
   4   7  11     1562.32     1532.30     58.56 o
   5   7  11     1041.49     1306.62     57.27 o
   6   7  11       30.48       18.81     20.94 o
   7   7  11      135.52       27.78     23.08 o
  -3   8  11      665.94      511.19     46.16 o
  -2   8  11     1685.56     1653.26     67.53 o
  -1   8  11     1069.23     1118.13     53.43 o
   0   8  11     1035.92      960.95     32.27 o
   1   8  11     1372.59     1352.64     64.33 o
   2   8  11      502.87      468.45     34.19 o
   3   8  11     1024.24     1038.63     49.15 o
   4   8  11     1189.29     1266.44     55.99 o
   5   8  11      171.16      118.40     26.07 o
   6   8  11       14.22       35.48     22.23 o
  -1   9  11     1063.42     1117.70     57.70 o
   0   9  11      209.82      208.58     31.63 o
   1   9  11      241.39      166.94     35.26 o
   2   9  11     2149.01     2309.35     71.81 o
   3   9  11     2614.23     2781.64     82.06 o
   4   9  11      148.65      134.21     27.78 o
   5   9  11       75.32       32.06     21.37 o
   6   9  11     1929.00     1943.90     76.51 o
   0  10  11      480.50      510.77     47.87 o
   1  10  11      388.08      438.96     42.31 o
   2  10  11        1.27      -18.38     18.38 o
   3  10  11      173.45      319.28     36.76 o
   4  10  11      141.21      135.92     29.49 o
   5  10  11        8.41       12.82     23.51 o
  -4  -5  12      758.26      754.40     57.70 o
  -3  -5  12      636.13      620.19     56.85 o
  -2  -5  12       20.39       41.03     25.65 o
  -1  -5  12     1838.26     1902.44     85.06 o
   0  -5  12     1876.99     1872.52     84.63 o
   1  -5  12      590.37      525.73     53.85 o
  -5  -4  12      975.40      949.73     52.15 o
  -4  -4  12        6.14       15.81     18.38 o
  -3  -4  12       15.47       19.53     13.02 o
  -2  -4  12      385.62      545.39     51.72 o
  -1  -4  12      819.31      823.64     57.27 o
   0  -4  12      258.33      308.17     40.60 o
   1  -4  12      418.46      463.32     49.15 o
   2  -4  12      432.01      585.14     50.86 o
  -6  -3  12      874.26      870.65     52.57 o
  -5  -3  12      394.82      342.79     36.33 o
  -4  -3  12     1098.69      962.12     48.30 o
  -3  -3  12     1949.53     1999.04     64.54 o
  -2  -3  12      241.13      323.56     30.35 o
  -1  -3  12     3551.92     3521.94    104.72 o
   0  -3  12      916.29      941.18     56.85 o
   1  -3  12      906.74      809.10     52.15 o
   2  -3  12      506.68      512.48     41.03 o
   3  -3  12      263.60      232.09     32.91 o
  -6  -2  12      996.39     1074.10     56.85 o
  -5  -2  12       10.05       21.80     18.38 o
  -4  -2  12      474.60      529.15     37.61 o
  -3  -2  12      677.42      687.29     39.75 o
  -2  -2  12     4248.81     4575.52    100.44 o
  -1  -2  12     1528.57     1558.37     52.57 o
   0  -2  12      103.01       84.34     13.45 o
   1  -2  12      573.65      504.78     41.89 o
   2  -2  12     2284.42     2344.82     73.52 o
   3  -2  12     1207.84     1114.71     53.85 o
   4  -2  12      250.95      210.72     32.06 o
  -6  -1  12     1201.65     1055.30     56.42 o
  -5  -1  12     1231.29     1307.48     57.70 o
  -4  -1  12      811.80      716.78     42.31 o
  -3  -1  12      712.28      751.40     41.03 o
  -2  -1  12      289.12      297.91     29.06 o
  -1  -1  12       25.38       21.37     13.25 o
   0  -1  12      166.68      197.47     23.08 o
   1  -1  12      537.28      457.77     36.33 o
   2  -1  12      118.50      130.79     21.80 o
   3  -1  12      500.69      579.15     38.47 o
   4  -1  12      430.78      369.29     36.76 o
   5  -1  12       98.52       58.56     22.65 o
  -6   0  12      853.55      714.65     47.87 o
  -5   0  12     1548.73     1447.67     60.69 o
  -4   0  12     3293.15     3351.39     88.90 o
  -3   0  12      370.35      361.60     31.63 o
  -2   0  12        8.43       13.68     13.25 o
  -1   0  12     4424.72     4629.38     98.73 o
   1   0  12       89.23      101.20     20.52 o
   2   0  12      124.50      111.69     12.65 o
   3   0  12      632.31      625.93     25.43 o
   4   0  12     1664.74     1826.79     63.26 o
   5   0  12      348.44      344.93     35.48 o
   6   0  12      219.63      256.88     34.19 o
  -6   1  12       36.31       35.48     22.23 o
  -5   1  12       22.19       38.90     19.66 o
  -4   1  12      543.73      583.85     38.90 o
  -3   1  12      270.34      364.16     33.34 o
  -2   1  12     1540.19     1617.35     56.42 o
  -1   1  12      608.35      622.32     35.05 o
   0   1  12     1853.52     1823.37     53.43 o
   1   1  12     3845.24     3618.96     78.65 o
   2   1  12     2753.53     2761.79     84.42 o
   3   1  12        1.12        8.00     15.60 o
   4   1  12     2051.71     2147.12     44.52 o
   5   1  12     1214.06     1441.26     57.27 o
   6   1  12      260.65      196.19     29.92 o
  -6   2  12     1412.31     1674.20     69.24 o
  -5   2  12      374.45      506.06     39.32 o
  -4   2  12       91.34       77.36     21.37 o
  -3   2  12     1606.78     1584.44     57.70 o
  -2   2  12      662.62      631.73     36.33 o
   0   2  12     1113.72     1040.34     40.60 o
   1   2  12       56.08       75.65     15.81 o
   2   2  12        4.11       17.52     12.40 o
   3   2  12     1733.68     1858.78     38.79 o
   4   2  12      565.43      601.54     24.48 o
   5   2  12      717.21      697.65     59.20 o
   6   2  12      807.79      703.96     43.17 o
  -5   3  12      714.03      606.94     42.74 o
  -4   3  12       88.30       70.95     20.94 o
  -3   3  12      925.11      821.07     43.17 o
  -2   3  12     8200.08     7804.68    142.76 o
  -1   3  12     1624.59     1618.21     53.00 o
   0   3  12      334.69      285.52     26.93 o
   1   3  12      756.11      720.20     35.90 o
   2   3  12     3728.73     3851.48     85.06 o
   3   3  12      251.23      182.94     23.51 o
   4   3  12       10.42       19.50      9.54 o
   5   3  12      523.34      510.85     24.43 o
   6   3  12      492.04      570.54     63.69 o
   7   3  12       87.11      100.02     24.36 o
  -5   4  12      231.40      292.78     34.19 o
  -4   4  12      387.76      377.31     25.22 o
  -3   4  12     5494.46     5324.53     81.60 o
  -2   4  12     1551.19     1521.74     39.29 o
  -1   4  12      189.75      183.36     22.65 o
   0   4  12      802.72      790.73     37.61 o
   1   4  12     4184.19     4049.37     88.48 o
   2   4  12     2644.48     2637.18     70.10 o
   3   4  12      602.29      613.77     35.90 o
   4   4  12      357.64      392.80     33.77 o
   5   4  12     2514.92     2460.23     74.37 o
   6   4  12     1257.35     1251.36     41.46 o
   7   4  12      190.40      214.10     21.70 o
  -5   5  12      550.08      535.56     43.17 o
  -4   5  12     1509.92     1496.89     99.16 o
  -3   5  12        5.40        8.58     11.26 o
  -2   5  12      377.01      368.99     50.22 o
  -1   5  12       50.14       52.85     11.91 o
   0   5  12      790.78      777.41     26.90 o
   1   5  12      199.44      276.39     19.03 o
   2   5  12     4703.95     4597.75     99.59 o
   3   5  12      406.66      408.19     32.06 o
   4   5  12      483.41      586.85     37.61 o
   5   5  12     1638.05     1629.32     61.98 o
   6   5  12     3196.85     3308.65     92.32 o
   7   5  12      693.96      695.07     50.86 o
  -4   6  12     1249.56     1118.13     56.85 o
  -3   6  12      670.89      548.75     27.48 o
  -2   6  12      919.64      839.85     63.69 o
  -1   6  12     3738.69     3568.30     61.60 o
   0   6  12     1740.14     1626.97     39.43 o
   1   6  12      968.57      908.65     29.27 o
   2   6  12      163.92      162.85     24.36 o
   3   6  12        1.82        4.27     16.24 o
   4   6  12        5.97       -8.98     15.39 o
   5   6  12      158.38      164.98     28.21 o
   6   6  12       43.67        8.98     19.66 o
   7   6  12      186.00      237.65     35.90 o
  -3   7  12        8.57        7.69     18.81 o
  -2   7  12        7.21       -3.75     11.13 o
  -1   7  12     3137.02     2985.93     57.20 o
   0   7  12     6174.80     5995.55     85.06 o
   1   7  12      121.08      112.91     15.60 o
   2   7  12       73.64       78.22     20.94 o
   3   7  12     1902.41     2151.63     70.10 o
   4   7  12     5264.23     5533.37    122.24 o
   5   7  12      280.49      246.19     32.91 o
   6   7  12        6.79       47.02     22.23 o
  -2   8  12      265.14      238.93     35.05 o
  -1   8  12       26.09       19.56     12.73 o
   0   8  12      315.78      326.98     23.52 o
   1   8  12       20.96       28.19     12.82 o
   2   8  12       30.44       59.84     20.94 o
   3   8  12       84.48       79.50     23.51 o
   4   8  12     1370.18     1308.33     58.13 o
   5   8  12     1391.79     1409.20     62.83 o
   6   8  12      177.06      102.15     28.64 o
  -1   9  12        4.48       10.69     21.37 o
   0   9  12      251.34      187.64     30.77 o
   1   9  12     1656.56     1737.47     45.48 o
   2   9  12     1177.63     1288.67     56.42 o
   3   9  12      173.79      311.16     36.76 o
   4   9  12      102.62      100.44     26.93 o
   5   9  12       21.77       25.65     22.23 o
   1  10  12      254.88      286.80     36.76 o
   2  10  12     1572.73     1804.14     68.39 o
   3  10  12      921.20      980.50     53.85 o
   4  10  12        7.65       24.79     23.08 o
  -2  -5  13      761.16      638.99     59.84 o
  -1  -5  13      488.16      555.22     57.27 o
  -4  -4  13      835.08      842.10     37.76 o
  -3  -4  13        7.84       23.94     23.51 o
  -2  -4  13      899.43      726.19     55.56 o
  -1  -4  13     2067.23     2390.13     94.46 o
   0  -4  13     1655.77     1747.72     81.21 o
   1  -4  13      163.59       83.77     28.64 o
  -5  -3  13        2.72       29.92     21.37 o
  -4  -3  13      248.34      304.75     34.19 o
  -3  -3  13        1.21       -4.27     16.24 o
  -2  -3  13       85.46      112.59     23.29 o
  -1  -3  13      487.31      463.32     47.44 o
   0  -3  13      637.78      567.61     52.15 o
   1  -3  13       60.97       41.03     22.65 o
   2  -3  13      865.10      779.19     48.73 o
   3  -3  13     1538.06     1566.92     69.24 o
  -5  -2  13        7.32       -4.27     17.52 o
  -4  -2  13      862.39      786.45     46.16 o
  -3  -2  13     2736.35     3108.19     85.48 o
  -2  -2  13      384.24      461.61     34.62 o
  -1  -2  13      575.40      738.58     39.32 o
   0  -2  13      492.69      483.84     45.73 o
   1  -2  13     2146.72     2261.48     82.06 o
   2  -2  13       76.87       85.91     22.23 o
   3  -2  13      962.44     1125.40     55.99 o
   4  -2  13      428.26      364.59     40.18 o
  -5  -1  13      279.08      241.06     33.34 o
  -4  -1  13      745.63      778.76     45.73 o
  -3  -1  13     1796.40     1908.85     66.25 o
  -2  -1  13       46.75       63.69     18.38 o
  -1  -1  13     1484.43     1581.88     56.42 o
   0  -1  13     3249.81     3210.35     80.35 o
   1  -1  13     1188.70     1161.00     73.52 o
   2  -1  13     2012.38     2082.81     67.10 o
   3  -1  13      515.96      480.42     38.04 o
   4  -1  13       62.61       26.93     19.66 o
  -5   0  13      916.66     1143.35     56.42 o
  -4   0  13       28.92       53.00     20.09 o
  -3   0  13     2876.93     3079.13     84.63 o
  -2   0  13      229.70      288.08     30.77 o
  -1   0  13       92.95      140.62     21.80 o
   0   0  13      878.05      933.06     43.60 o
   1   0  13     3928.37     3911.31     84.20 o
   2   0  13      771.18      762.30     35.90 o
   3   0  13        7.66       -0.85     13.68 o
   4   0  13     2081.26     1979.38     68.39 o
   5   0  13     1706.67     1903.30     71.38 o
  -5   1  13     2368.67     2314.90     79.07 o
  -4   1  13     1408.75     1403.65     58.98 o
  -3   1  13       61.56       48.30     18.38 o
  -2   1  13      101.54      107.28     21.37 o
  -1   1  13     2355.35     2502.11     72.23 o
   0   1  13      761.86      834.32     38.47 o
   1   1  13      581.41      564.62     32.91 o
   2   1  13       10.69       22.65     13.25 o
   3   1  13      586.41      620.46     30.56 o
   4   1  13       66.31      104.57     14.66 o
   5   1  13      499.32      468.02     38.04 o
  -5   2  13     2926.29     2846.19     88.05 o
  -4   2  13        6.38       -1.71     16.24 o
  -3   2  13      294.42      222.26     28.21 o
  -2   2  13     3192.40     3202.65     84.20 o
  -1   2  13     4953.15     5021.75    108.99 o
   0   2  13     1230.31     1110.86     44.02 o
   1   2  13      362.77      345.78     26.93 o
   2   2  13     2808.01     2795.75     71.81 o
   3   2  13     3014.48     2925.69     74.37 o
   4   2  13      890.93      836.81     41.46 o
   5   2  13      269.88      351.92     23.57 o
   6   2  13       94.63       60.69     22.65 o
  -5   3  13       33.40       53.43     22.65 o
  -4   3  13        6.10       -8.98     16.67 o
  -3   3  13      145.98      172.68     26.50 o
  -2   3  13       71.07       80.35     19.66 o
   0   3  13     1840.36     1713.10     55.56 o
   1   3  13       53.87       53.00     15.81 o
   2   3  13      684.83      657.37     36.33 o
   3   3  13     3723.63     3839.08     89.33 o
   4   3  13     2968.08     2912.86     78.22 o
   5   3  13       11.06       16.67     17.95 o
   6   3  13      222.93      218.96     23.08 o
  -5   4  13      189.12       76.94     24.79 o
  -4   4  13     1506.76     1693.44     64.97 o
  -3   4  13     1835.09     1733.19     64.11 o
  -2   4  13       95.23      107.28     21.37 o
  -1   4  13       93.45       88.90     19.66 o
   0   4  13      729.46      689.00     37.61 o
   1   4  13      211.22      188.92     23.94 o
   2   4  13       21.57       23.51     15.39 o
   3   4  13        4.36        5.56     15.39 o
   4   4  13        7.54        2.14     16.24 o
   5   4  13      359.17      321.42     34.19 o
   6   4  13      420.87      412.03     40.18 o
  -4   5  13      902.21      854.83     34.88 o
  -3   5  13     4001.40     3726.90    100.66 o
  -2   5  13      846.65      766.72     30.81 o
  -1   5  13        7.97        5.17     10.40 o
   0   5  13      427.54      433.83     32.06 o
   1   5  13     5967.53     5963.78    119.25 o
   2   5  13     2998.88     2830.80     76.94 o
   3   5  13       91.04      104.72     22.23 o
   4   5  13      496.74      477.00     36.33 o
   5   5  13     1682.79     1764.39     66.25 o
   6   5  13      386.89      416.73     41.46 o
  -3   6  13      261.45      234.18     22.34 o
  -2   6  13       32.65       10.26     11.79 o
  -1   6  13      328.30      309.98     22.61 o
   0   6  13      456.24      482.27     24.46 o
   1   6  13      674.84      651.32     38.68 o
   2   6  13      386.73      393.65     35.90 o
   3   6  13      452.30      462.04     35.48 o
   4   6  13      763.42      737.73     44.88 o
   5   6  13     1395.04     1250.20     58.98 o
   6   6  13     1512.71     1544.69     66.68 o
  -3   7  13       12.58       15.81     20.94 o
  -2   7  13      805.65      843.40     44.45 o
  -1   7  13     1534.02     1632.45     43.31 o
   0   7  13      114.81      147.07     17.63 o
   1   7  13      226.67      308.70     22.37 o
   2   7  13       87.22      132.07     24.36 o
   3   7  13      158.39      241.92     31.20 o
   4   7  13       60.54      100.44     25.22 o
   5   7  13     1162.24     1290.38     61.12 o
   6   7  13      198.16      120.96     29.92 o
  -2   8  13      389.52      353.48     39.75 o
  -1   8  13     1207.93     1211.49     39.03 o
   0   8  13      892.87      854.37     32.64 o
   1   8  13      703.50      568.53     27.95 o
   2   8  13      196.58      194.05     29.06 o
   3   8  13      389.91      492.39     42.74 o
   4   8  13      493.70      556.50     42.74 o
   5   8  13        8.65       32.91     22.65 o
   0   9  13       15.37        8.46     14.05 o
   1   9  13       11.47      -13.21     17.74 o
   2   9  13     1508.02     1661.81     64.97 o
   3   9  13     1202.98     1203.19     57.70 o
   4   9  13      180.01      176.95     31.63 o
  -2  -4  14     1227.46     1389.97     76.08 o
  -1  -4  14      188.03      215.42     39.32 o
  -4  -3  14      761.91      627.45     44.88 o
  -3  -3  14      975.94      966.82     50.86 o
  -2  -3  14     2900.56     2756.00     99.16 o
  -1  -3  14       22.63       33.77     23.08 o
   0  -3  14      482.43      451.78     50.01 o
  -4  -2  14       29.65       38.90     21.37 o
  -3  -2  14       97.02      124.38     25.65 o
  -2  -2  14     2926.55     3475.35     91.90 o
  -1  -2  14     1685.73     1796.87     62.40 o
   0  -2  14      212.15       97.45     26.07 o
   1  -2  14      708.00      673.63     33.10 o
   2  -2  14     2918.92     2978.69     88.05 o
   3  -2  14     1499.75     1547.26     66.68 o
  -5  -1  14      380.49      428.27     43.17 o
  -4  -1  14      617.70      737.30     47.02 o
  -3  -1  14      479.43      525.73     39.75 o
  -2  -1  14       53.41       65.82     19.66 o
  -1  -1  14      801.66      886.04     45.31 o
   0  -1  14        0.48       11.54     14.96 o
   1  -1  14       15.89       42.31     20.94 o
   2  -1  14      497.30      534.27     38.90 o
   3  -1  14     2085.38     2143.51     73.52 o
  -5   0  14     2604.66     2647.44     88.05 o
  -4   0  14     2841.34     3106.06     91.90 o
  -3   0  14       89.10       62.40     21.37 o
  -2   0  14      511.33      478.71     36.33 o
  -1   0  14     2359.47     2433.30     73.94 o
   0   0  14     3608.03     3820.70     93.60 o
   1   0  14      405.33      378.27     29.06 o
   2   0  14       10.21       17.10     13.68 o
   3   0  14      242.06      259.02     29.92 o
   4   0  14      179.26      204.73     30.35 o
  -5   1  14       76.96       81.64     25.22 o
  -4   1  14      256.73      347.49     37.19 o
  -3   1  14      443.71      521.45     38.90 o
  -2   1  14      134.40      138.91     24.36 o
  -1   1  14      544.79      528.29     36.76 o
   1   1  14     2793.43     2620.08     70.10 o
   2   1  14      905.15      777.90     38.47 o
   3   1  14      657.91      575.31     35.05 o
   5   1  14     1715.31     1839.61     67.96 o
  -5   2  14      282.92      228.67     33.77 o
  -4   2  14       89.44       39.75     21.80 o
  -3   2  14      749.23      745.85     44.88 o
  -2   2  14      268.78      266.71     30.77 o
  -1   2  14      657.36      721.06     41.89 o
   0   2  14      222.95      250.04     27.35 o
   1   2  14       53.12       42.74     16.67 o
   2   2  14       52.78       63.26     17.95 o
   3   2  14      895.66      829.19     41.89 o
   4   2  14      972.85      915.53     44.88 o
  -4   3  14       94.33       63.69     22.65 o
  -3   3  14      635.68      655.23     42.31 o
  -2   3  14     2596.16     2569.64     78.22 o
   0   3  14      163.14      107.28     20.94 o
   1   3  14       11.73       14.53     14.53 o
   2   3  14     2726.26     2667.52     73.94 o
   3   3  14     1166.77     1086.93     47.87 o
   4   3  14      260.67      322.27     33.77 o
   5   3  14       73.35      111.56     24.79 o
  -4   4  14      204.78      165.84     28.64 o
  -3   4  14     1114.87      995.89     51.29 o
  -2   4  14      729.50      740.29     43.17 o
   0   4  14      836.53      842.87     42.31 o
   1   4  14     3396.54     3191.54     82.06 o
   2   4  14     2276.34     2026.39     64.97 o
   3   4  14      596.43      566.33     38.04 o
   4   4  14      474.85      454.35     36.33 o
   5   4  14      151.10      178.66     29.92 o
  -3   5  14        2.22        2.56     17.52 o
  -2   5  14      324.81      296.20     32.48 o
  -1   5  14       18.50       15.39     16.67 o
   0   5  14      576.11      589.84     37.61 o
   1   5  14     2163.21     1889.19     63.26 o
   2   5  14     1952.32     2026.82     66.25 o
   3   5  14      471.07      455.63     36.33 o
   4   5  14       54.53      103.44     24.79 o
   5   5  14      739.38      656.94     44.88 o
   6   5  14     1630.12     1609.66     67.53 o
  -3   6  14      206.63      133.29     19.58 o
  -2   6  14      614.07      557.30     33.55 o
  -1   6  14      870.24      879.46     33.24 o
   0   6  14      661.75      687.63     32.48 o
   1   6  14      282.32      322.27     32.91 o
   2   6  14       88.11       88.05     22.65 o
   3   6  14       78.36       70.10     22.65 o
   4   6  14       30.59       28.64     20.52 o
   5   6  14        1.57        1.28     20.09 o
  -2   7  14       27.41       89.28     17.06 o
  -1   7  14     1763.79     1728.27     72.02 o
   0   7  14     2296.22     2460.74     85.91 o
   1   7  14      661.34      594.11     40.60 o
   2   7  14       12.51      -14.96     16.67 o
   3   7  14     3777.45     3771.55     99.59 o
   4   7  14     2206.15     2339.69     80.35 o
   5   7  14      284.72      258.59     36.33 o
  -1   8  14        4.92       10.26     20.94 o
   0   8  14      558.59      562.87     29.16 o
   1   8  14      230.05      209.44     30.77 o
   2   8  14       34.27       32.91     20.94 o
   3   8  14      178.95      134.64     29.06 o
   4   8  14     1462.48     1571.62     68.39 o
   1   9  14     1625.12     1667.79     66.25 o
   2   9  14      224.36      246.19     34.19 o
   3   9  14        5.74       27.78     23.08 o
  -3  -2  15     2929.58     3175.73     93.60 o
  -2  -2  15      227.04      234.23     31.63 o
  -1  -2  15       39.05       93.60     28.64 o
   0  -2  15       86.63       97.45     27.35 o
  -3  -1  15     1100.10     1246.35     58.98 o
  -2  -1  15     1531.27     1624.62     64.11 o
  -1  -1  15      145.95      150.45     26.50 o
   0  -1  15      654.94      677.03     41.89 o
  -4   0  15      156.81      212.00     33.34 o
  -3   0  15     1093.39     1239.09     58.98 o
  -2   0  15        1.42        4.27     16.67 o
  -1   0  15       55.52       77.79     22.65 o
   0   0  15      721.72      800.13     44.45 o
  -4   1  15     1014.77     1079.66     57.27 o
  -3   1  15      135.80       94.03     24.36 o
  -2   1  15      394.46      367.58     36.76 o
  -1   1  15      298.94      366.73     36.33 o
   0   1  15      271.29      248.76     30.77 o
   1   1  15       77.24       97.02     20.09 o
   2   1  15      304.11      359.89     32.48 o
   3   1  15       13.38       18.81     15.81 o
  -4   2  15        3.92       11.97     19.66 o
  -3   2  15      104.23       70.52     22.23 o
  -2   2  15     2059.97     2124.70     73.94 o
  -1   2  15     4463.11     4393.02    107.71 o
   0   2  15      331.95      308.17     31.63 o
   1   2  15       27.07       30.35     16.67 o
   2   2  15      815.55      762.94     41.03 o
   3   2  15     1134.45     1082.23     49.15 o
   4   2  15      191.16      158.57     26.07 o
  -4   3  15        2.71        5.98     19.23 o
  -3   3  15      195.51      249.19     32.91 o
  -2   3  15      173.56      162.85     27.78 o
  -1   3  15     2483.10     2376.88     76.94 o
   0   3  15      862.63      839.88     43.17 o
   1   3  15        9.26       -3.85     14.53 o
   2   3  15      724.90      635.15     38.90 o
   3   3  15     3941.52     3820.27     94.89 o
   4   3  15     1068.56     1035.64     50.44 o
   5   3  15      222.45      151.73     28.64 o
  -3   4  15     1187.27     1133.09     56.42 o
  -2   4  15       46.76       62.83     21.37 o
   0   4  15       13.09       20.09     17.10 o
   1   4  15      101.03       77.36     20.52 o
   2   4  15       51.37       35.05     19.23 o
   3   4  15      227.13      223.11     29.49 o
   4   4  15       23.55        5.13     18.81 o
   5   4  15      191.60      161.56     29.06 o
  -3   5  15     2414.67     2378.59     81.21 o
  -2   5  15      757.97      723.19     45.31 o
   0   5  15      749.11      728.75     42.31 o
   1   5  15     3321.33     3299.25     87.62 o
   2   5  15     1022.08      953.15     48.73 o
   3   5  15        7.06       33.77     20.52 o
   4   5  15      136.76      195.76     30.35 o
   5   5  15     1499.26     1632.74     67.53 o
  -2   6  15      316.55      278.25     33.77 o
   0   6  15     1323.16     1246.78     55.14 o
   1   6  15     1289.24     1221.99     54.28 o
   2   6  15     1309.90     1239.94     56.42 o
   3   6  15      725.21      608.22     43.60 o
   4   6  15      391.22      365.44     38.47 o
  -1   7  15     1108.06     1095.90     56.85 o
   0   7  15      314.99      376.29     26.71 o
   1   7  15      803.12      846.29     47.87 o
   2   7  15        2.21       15.39     20.09 o
   3   7  15      165.60      201.31     31.63 o
   4   7  15       70.65      117.97     27.78 o
   1   8  15      342.02      270.56     34.19 o
   2   8  15      462.78      417.16     41.03 o
   3   8  15      732.20      788.59     50.86 o
  -2  -1  16       21.80       11.11     20.52 o
  -1  -1  16       18.82       33.34     20.09 o
   0  -1  16        8.98       19.66     21.37 o
  -2   0  16       37.93        8.98     18.81 o
  -1   0  16      818.73      887.75     50.86 o
   0   0  16     1606.73     1820.38     68.39 o
   1   0  16      132.62      118.40     24.79 o
  -3   1  16     1120.41     1092.48     57.70 o
  -2   1  16       23.03        2.99     17.95 o
  -1   1  16      485.60      435.97     40.18 o
   0   1  16     1189.42     1298.50     58.13 o
   2   1  16       27.14        6.41     15.81 o
  -3   2  16      128.86      147.03     29.06 o
  -2   2  16        8.79       13.68     19.66 o
  -1   2  16      257.05      320.99     36.33 o
   1   2  16        6.13       14.53     15.81 o
   2   2  16      160.82       88.90     21.80 o
   3   2  16     1420.05     1322.44     55.14 o
  -3   3  16     1141.23     1098.47     57.70 o
  -2   3  16     1886.45     2048.62     75.23 o
  -1   3  16     1408.71     1270.72     58.98 o
   0   3  16       40.90       75.23     21.37 o
   1   3  16      281.89      245.77     29.49 o
   2   3  16      353.00      387.24     35.48 o
   3   3  16      475.55      529.57     38.90 o
  -2   4  16      985.40      876.64     50.86 o
  -1   4  16      553.32      460.33     41.46 o
   0   4  16      800.32      617.19     41.03 o
   1   4  16     1702.49     1575.89     61.98 o
   2   4  16     1188.38     1202.76     54.28 o
   3   4  16      729.04      715.07     44.88 o
   4   4  16      540.39      497.09     43.60 o
  -2   5  16      690.27      742.85     47.44 o
  -1   5  16       86.74       99.59     24.36 o
   0   5  16      190.57      248.33     32.06 o
   1   5  16      138.20      170.97     28.64 o
   2   5  16     2203.47     2396.97     77.79 o
   3   5  16      229.22      220.55     31.20 o
   4   5  16      247.60      149.60     29.06 o
   0   6  16      642.84      689.85     44.88 o
   1   6  16      256.54      204.73     30.77 o
   2   6  16      109.64       85.48     25.65 o
   3   6  16       57.53       41.89     23.51 o
   1   7  16      140.37      136.35     28.21 o
   2   7  16      199.85      164.56     31.20 o
   0   1  17      162.01      174.81     30.35 o
  -1   2  17     2277.52     2373.46     82.49 o
   0   2  17      742.12      668.06     46.59 o
   1   2  17      101.60       64.11     21.37 o
  -1   3  17     1036.99     1213.02     59.84 o
   1   3  17       51.58        2.56     17.95 o
   2   3  17      378.12      398.35     39.32 o
   0   4  17      368.80      373.56     37.61 o
   1   4  17      128.41      170.54     29.06 o
   2   4  17       51.78       41.03     21.80 o
   0   5  17      967.05      900.15     50.44 o
   1   5  17     1772.23     1786.61     69.67 o
   2   5  17       75.42       60.69     23.51 o
 
